# Supplementary material for: YAP/TAZ link cell mechanics to Notch signalling to control epidermal stem cell fate
Source: Nat Commun. 2017 May 17;8:15206. doi: 10.1038/ncomms15206 (PMC5442321; doi:10.1038/ncomms15206)
Supplement: Supplementary Data 1 — Full list of YAP/TAZ binding sites in the human genome derived from ChIP-seq analyses from MDA-MB-231, SF268 and NCI-H2052 cell lines. (A) Peak ID. (B-D) Genomic coordinates of each peak. (E-F) Each YAP/TAZ peak is also identified with the corresponding peak ID from the TAZ ChIP-seq in MDA-MB-231 (Zanconato et al., 2015) and from the YAP ChIP-seq in SF268 and NCI-H2052 cell lines (Stein et al., 2015). NA indicates that no YAP/TAZ peaks were identified at a specific genomic region in a specific cell line. (H) Name of the gene associated with the TSS closest to each peak. (I) Distance of each peak to the closest TSS. (J) Classification of each peak as located in a promoter (1), or in an enhancer (0). (K-L) Peaks on enhancers were assigned to target genes based on enhancer-promoter interactions from a high resolution Hi-C study on IMR90 (K), and from high resolution capture Hi-C study on GM12878 (L). NA indicates that a given peak could not be matched with any enhancer-promoter pairs. [file ncomms15206-s2.xlsx]

## Sheet: Supplementary Data 1
Supplementary data: list of YAP/TAZ binding sites
peak	chr	start	end	MDA_MB_231	SF268	NCI-H2052	nearest TSS	distance to nearest TSS	promoter	IMR90_HiC_target	GM12878_CHiC_target
chr10_100029336_peak	chr10	100029336	100029336	MACS_chipSampleRep0_VS_controlSampleRep0_YAPTAZ_peak_5935	peak_YAP1_SF268_843	peak_YAP1_NCI-H2052_1605	LOXL4	-1329	1	NA	NA
chr10_100074487_peak	chr10	100074487	100074487	MACS_chipSampleRep0_VS_controlSampleRep0_YAPTAZ_peak_5939	NA	NA	LOXL4	-46480	0	C10orf28	LOXL4;PYROXD2;RP11-129J12.2;RP11-34A14.3;CRTAC1;C10orf28
chr10_100076625_peak	chr10	100076625	100076625	NA	NA	peak_YAP1_NCI-H2052_13248	LOXL4	-48618	0	C10orf28	LOXL4;PYROXD2;RP11-129J12.2;RP11-34A14.3;CRTAC1;C10orf28
chr10_100083085_peak	chr10	100083085	100083085	MACS_chipSampleRep0_VS_controlSampleRep0_YAPTAZ_peak_5941	NA	peak_YAP1_NCI-H2052_7625	LOXL4	-55078	0	C10orf28;LOXL4;PYROXD2	RP11-34A14.3;PYROXD2;LOXL4;HPS1
chr10_100194251_peak	chr10	100194251	100194251	MACS_chipSampleRep0_VS_controlSampleRep0_YAPTAZ_peak_5946	NA	NA	HPS1	12433	0	NA	LOXL4
chr10_100220779_peak	chr10	100220779	100220779	MACS_chipSampleRep0_VS_controlSampleRep0_YAPTAZ_peak_5948	NA	peak_YAP1_NCI-H2052_1069	HPS1	-14095	0	HPS1	LOXL4;PYROXD2
chr10_100246329_peak	chr10	100246329	100246329	NA	NA	peak_YAP1_NCI-H2052_14471	HPSE2	749290	0	NA	PYROXD2;CRTAC1;LOXL4;HPS1
chr10_101052105_peak	chr10	101052105	101052105	NA	NA	peak_YAP1_NCI-H2052_13405	CNNM1	-36751	0	NA	SFRP5;RP11-129J12.2;CNNM1
chr10_101099029_peak	chr10	101099029	101099029	MACS_chipSampleRep0_VS_controlSampleRep0_YAPTAZ_peak_5950	NA	peak_YAP1_NCI-H2052_6007	CNNM1	10173	0	NA	NKX2-3;RP11-129J12.2;LOXL4;GOT1
chr10_101106215_peak	chr10	101106215	101106215	NA	NA	peak_YAP1_NCI-H2052_10675	CNNM1	17359	0	NA	CNNM1;NKX2-3;GOT1;RP11-129J12.2
chr10_101124062_peak	chr10	101124062	101124062	NA	NA	peak_YAP1_NCI-H2052_10298	CNNM1	35206	0	NA	NKX2-3;CNNM1;GOT1;RP11-129J12.2
chr10_101129116_peak	chr10	101129116	101129116	NA	NA	peak_YAP1_NCI-H2052_14648	CNNM1	40260	0	NA	NKX2-3;CUTC;ABCC2;CNNM1;RP11-129J12.2
chr10_101129580_peak	chr10	101129580	101129580	NA	NA	peak_YAP1_NCI-H2052_11659	CNNM1	40724	0	NA	NKX2-3;CUTC;ABCC2;CNNM1;RP11-129J12.2
chr10_101151921_peak	chr10	101151921	101151921	MACS_chipSampleRep0_VS_controlSampleRep0_YAPTAZ_peak_5951	peak_YAP1_SF268_1253	peak_YAP1_NCI-H2052_611	CNNM1	63065	0	GOT1	CUTC;GOT1;NKX2-3;CNNM1;RP11-129J12.2;snoU13.151
chr10_101155736_peak	chr10	101155736	101155736	NA	NA	peak_YAP1_NCI-H2052_2997	GOT1	34645	0	GOT1	CUTC;ABCC2;GOT1;NKX2-3;RP11-129J12.2
chr10_101155987_peak	chr10	101155987	101155987	MACS_chipSampleRep0_VS_controlSampleRep0_YAPTAZ_peak_5952	NA	peak_YAP1_NCI-H2052_3489	GOT1	34394	0	GOT1	CUTC;ABCC2;GOT1;NKX2-3;RP11-129J12.2
chr10_101227191_peak	chr10	101227191	101227191	MACS_chipSampleRep0_VS_controlSampleRep0_YAPTAZ_peak_5954	NA	NA	GOT1	-36810	0	NA	RP11-129J12.2;NKX2-3;GOT1;snoU13.151
chr10_101257631_peak	chr10	101257631	101257631	MACS_chipSampleRep0_VS_controlSampleRep0_YAPTAZ_peak_5956	NA	peak_YAP1_NCI-H2052_624	NKX2-3	-35059	0	NA	RP11-129J12.2;GOT1;NKX2-3;snoU13.151;CUTC
chr10_101266380_peak	chr10	101266380	101266380	NA	NA	peak_YAP1_NCI-H2052_12553	NKX2-3	-26310	0	GOT1	NKX2-3;CUTC;ABCC2;RP11-129J12.2;LOXL4;snoU13.151
chr10_101308131_peak	chr10	101308131	101308131	MACS_chipSampleRep0_VS_controlSampleRep0_YAPTAZ_peak_5957	NA	peak_YAP1_NCI-H2052_2958	NKX2-3	15441	0	NA	GOT1;CUTC;ABCC2
chr10_101421314_peak	chr10	101421314	101421314	NA	NA	peak_YAP1_NCI-H2052_4157	ENTPD7	2051	0	MARVELD1	DNMBP-AS1;CUTC;ABCC2;snoU13.151;GOT1;RP11-129J12.2;NKX2-3
chr10_101427036_peak	chr10	101427036	101427036	NA	NA	peak_YAP1_NCI-H2052_4847	ENTPD7	7773	0	MARVELD1;GOT1;SLC25A28	DNMBP-AS1;NKX2-3;ABCC2;RP11-129J12.2;SLC25A28;CUTC
chr10_101436394_peak	chr10	101436394	101436394	NA	NA	peak_YAP1_NCI-H2052_4694	ENTPD7	17131	0	MARVELD1;GOT1	GOT1;ABCC2;DNMBP;RP11-129J12.2;NKX2-3;CUTC
chr10_101454162_peak	chr10	101454162	101454162	NA	NA	peak_YAP1_NCI-H2052_2934	CUTC	-8153	0	MARVELD1;GOT1;SLC25A28;ENTPD7	NKX2-3;ERLIN1;DNMBP;CWF19L1;SLC25A28;ABCC2;RP11-129J12.2
chr10_101535849_peak	chr10	101535849	101535849	MACS_chipSampleRep0_VS_controlSampleRep0_YAPTAZ_peak_5961	NA	peak_YAP1_NCI-H2052_11907	ABCC2	-6640	0	NA	NA
chr10_101539726_peak	chr10	101539726	101539726	MACS_chipSampleRep0_VS_controlSampleRep0_YAPTAZ_peak_5962	NA	peak_YAP1_NCI-H2052_5029	ABCC2	-2763	0	NA	NA
chr10_101623799_peak	chr10	101623799	101623799	NA	NA	peak_YAP1_NCI-H2052_11482	ABCC2	81310	0	NA	RP11-316M21.7;CUTC;CWF19L1;RP11-129J12.2;HIF1AN;NKX2-3;DNMBP-AS1;ABCC2;DNMBP;U6.676
chr10_101726221_peak	chr10	101726221	101726221	MACS_chipSampleRep0_VS_controlSampleRep0_YAPTAZ_peak_5974	NA	peak_YAP1_NCI-H2052_8163	DNMBP	43455	0	COX15;CUTC;DNMBP	U6.676;CWF19L1;ABCC2;DNMBP;DNMBP-AS1
chr10_101736928_peak	chr10	101736928	101736928	NA	NA	peak_YAP1_NCI-H2052_15106	DNMBP	32748	0	DNMBP;ERLIN1	U6.676;ABCC2;CWF19L1;HIF1AN;DNMBP;DNMBP-AS1;RP11-316M21.7
chr10_101766152_peak	chr10	101766152	101766152	MACS_chipSampleRep0_VS_controlSampleRep0_YAPTAZ_peak_5976	NA	peak_YAP1_NCI-H2052_6255	DNMBP	3524	0	NA	NA
chr10_101793713_peak	chr10	101793713	101793713	MACS_chipSampleRep0_VS_controlSampleRep0_YAPTAZ_peak_5979	NA	NA	DNMBP	-24037	0	ERLIN1	ERLIN1;CUTC;DNMBP-AS1;DNMBP;CPN1;RP11-316M21.7
chr10_101969263_peak	chr10	101969263	101969263	NA	peak_YAP1_SF268_2173	NA	CHUK	20113	0	NA	ABCC2;DNMBP;DNMBP-AS1;RP11-316M21.7;U6.676;ERLIN1;CWF19L1
chr10_102133465_peak	chr10	102133465	102133465	MACS_chipSampleRep0_VS_controlSampleRep0_YAPTAZ_peak_5989	NA	NA	SCD	26584	0	SCD;HIF1AN	HIF1AN;CWF19L1;ABCC2;RP11-34D15.2;U6.676;WNT8B
chr10_102133834_peak	chr10	102133834	102133834	NA	NA	peak_YAP1_NCI-H2052_13563	SCD	26953	0	SCD;HIF1AN	HIF1AN;CWF19L1;ABCC2;RP11-34D15.2;U6.676;WNT8B
chr10_102280734_peak	chr10	102280734	102280734	NA	NA	peak_YAP1_NCI-H2052_14313	HIF1AN	-8095	0	SCD;NCRNA00263	RP11-34D15.2;SEMA4G;FAM178A;CWF19L1;WNT8B;U6.676
chr10_102485192_peak	chr10	102485192	102485192	NA	NA	peak_YAP1_NCI-H2052_14649	PAX2	-10168	0	NA	SEMA4G;HIF1AN
chr10_102650589_peak	chr10	102650589	102650589	NA	NA	peak_YAP1_NCI-H2052_7505	FAM178A	-22131	0	SCD;NCRNA00263;HIF1AN;FAM178A	U6.676;RP11-34D15.2;TLX1;FAM178A;MIR608;PAX2;C10orf2;SEMA4G;PDZD7
chr10_1030417_peak	chr10	1030417	1030417	MACS_chipSampleRep0_VS_controlSampleRep0_YAPTAZ_peak_4305	NA	NA	AL359878.1	3864	0	NA	NA
chr10_103127471_peak	chr10	103127471	103127471	MACS_chipSampleRep0_VS_controlSampleRep0_YAPTAZ_peak_6009	NA	peak_YAP1_NCI-H2052_12784	BTRC	13651	0	NA	POLL;TLX1;SEMA4G;U2.5;SNORD112.43
chr10_1033264_peak	chr10	1033264	1033264	MACS_chipSampleRep0_VS_controlSampleRep0_YAPTAZ_peak_4307	NA	peak_YAP1_NCI-H2052_3383	AL359878.1	1017	1	NA	NA
chr10_103639736_peak	chr10	103639736	103639736	NA	NA	peak_YAP1_NCI-H2052_15920	C10orf76	176214	0	MGEA5	NOLC1;RP11-190J1.7;LDB1;FGF8;POLL;U6.831;KCNIP2;C10orf76;SNORD112.50;MGEA5
chr10_103698237_peak	chr10	103698237	103698237	NA	NA	peak_YAP1_NCI-H2052_6525	C10orf76	117713	0	NPM3;MGEA5;KCNIP2	SNORD112.50;FBXL15;POLL;C10orf76;U6.831;TMEM180;ARL3;MGEA5;KCNIP2;RP11-190J1.7;FGF8;NPM3
chr10_103699198_peak	chr10	103699198	103699198	NA	NA	peak_YAP1_NCI-H2052_13249	C10orf76	116752	0	NPM3;MGEA5;KCNIP2	SNORD112.50;FBXL15;POLL;C10orf76;U6.831;TMEM180;ARL3;MGEA5;KCNIP2;RP11-190J1.7;FGF8;NPM3
chr10_103769750_peak	chr10	103769750	103769750	MACS_chipSampleRep0_VS_controlSampleRep0_YAPTAZ_peak_6022	NA	peak_YAP1_NCI-H2052_11834	C10orf76	46200	0	FGF8;NPM3;MGEA5;KCNIP2	NOLC1;NPM3;PPRC1;FGF8;POLL;FBXW4;RP11-242B12.5;U6.831;PITX3;FBXL15;TMEM180;KCNIP2;SNORD112.50;MGEA5;RP11-190J1.7;LDB1;C10orf76
chr10_103879548_peak	chr10	103879548	103879548	MACS_chipSampleRep0_VS_controlSampleRep0_YAPTAZ_peak_6026	NA	NA	LDB1	662	1	NA	NA
chr10_103911354_peak	chr10	103911354	103911354	NA	NA	peak_YAP1_NCI-H2052_4048	NOLC1	-579	1	NA	NA
chr10_103911806_peak	chr10	103911806	103911806	MACS_chipSampleRep0_VS_controlSampleRep0_YAPTAZ_peak_6032	NA	peak_YAP1_NCI-H2052_11717	NOLC1	-127	1	NA	NA
chr10_104003263_peak	chr10	104003263	104003263	NA	NA	peak_YAP1_NCI-H2052_3400	GBF1	-2026	0	NFKB2;ACTR1A	NA
chr10_104060382_peak	chr10	104060382	104060382	MACS_chipSampleRep0_VS_controlSampleRep0_YAPTAZ_peak_6036	NA	peak_YAP1_NCI-H2052_1773	GBF1	55093	0	GBF1;NFKB2	PPRC1;SNORD112.50;LDB1;NFKB2;SUFU;ELOVL3;PITX3;NOLC1;RP11-242B12.5;FBXL15;TMEM180
chr10_104062549_peak	chr10	104062549	104062549	NA	NA	peak_YAP1_NCI-H2052_3892	GBF1	57260	0	GBF1;NFKB2	PPRC1;SNORD112.50;LDB1;NFKB2;SUFU;ELOVL3;PITX3;NOLC1;RP11-242B12.5;FBXL15;TMEM180
chr10_104070676_peak	chr10	104070676	104070676	MACS_chipSampleRep0_VS_controlSampleRep0_YAPTAZ_peak_6037	NA	NA	GBF1	65387	0	PPRC1;GBF1;NFKB2;PSD;CUEDC2	CUEDC2;FBXL15;LDB1;FGF8;SUFU;RP11-242B12.5;NOLC1;NFKB2;TMEM180;ELOVL3;PPRC1;PITX3;U6.554
chr10_104128012_peak	chr10	104128012	104128012	MACS_chipSampleRep0_VS_controlSampleRep0_YAPTAZ_peak_6039	NA	NA	GBF1	122723	0	PPRC1;GBF1;NFKB2;C10orf95	LDB1;C10orf76;SNORD112.50;FBXL15;ELOVL3;PITX3;NFKB2;NOLC1;CUEDC2;TMEM180;U6.554;PPRC1;RP11-242B12.5
chr10_104161782_peak	chr10	104161782	104161782	MACS_chipSampleRep0_VS_controlSampleRep0_YAPTAZ_peak_6043	NA	NA	NFKB2	7915	0	PPRC1;NFKB2	NA
chr10_104364318_peak	chr10	104364318	104364318	NA	NA	peak_YAP1_NCI-H2052_10167	SUFU	100574	0	PPRC1;NFKB2;CUEDC2;ACTR1A;SUFU;TRIM8;ARL3;SFXN2	CNNM2;CYP17A1;TRIM8;TMEM180;FBXL15;ARL3;RP11-242B12.5;ACTR1A;NOLC1;CUEDC2;NFKB2;SUFU;ELOVL3
chr10_104389521_peak	chr10	104389521	104389521	MACS_chipSampleRep0_VS_controlSampleRep0_YAPTAZ_peak_6060	peak_YAP1_SF268_568	peak_YAP1_NCI-H2052_426	TRIM8	-14732	0	PSD;ACTR1A;SUFU;ARL3;SFXN2	CUEDC2;NFKB2;ARL3;ELOVL3;RP11-242B12.5;U6.225;U6.554;PSD;SUFU;TMEM180;FBXL15;PITX3
chr10_104393180_peak	chr10	104393180	104393180	NA	NA	peak_YAP1_NCI-H2052_15588	TRIM8	-11073	0	ACTR1A;SUFU;ARL3;SFXN2	NA
chr10_104406201_peak	chr10	104406201	104406201	NA	NA	peak_YAP1_NCI-H2052_13661	TRIM8	1948	1	NA	NA
chr10_104436213_peak	chr10	104436213	104436213	MACS_chipSampleRep0_VS_controlSampleRep0_YAPTAZ_peak_6067	NA	NA	TRIM8	31960	0	ACTR1A;SUFU;ARL3;SFXN2;C10orf26	CUEDC2;TMEM180;TRIM8;U6.225;NFKB2;PPRC1;FBXL15;U6.554;SUFU;ARL3
chr10_104976338_peak	chr10	104976338	104976338	NA	peak_YAP1_SF268_957	NA	NT5C2	-23282	0	NT5C2	CALHM1;NEURL;CNNM2;INA;U11.1;U6.225;NT5C2;MIR1307;PCGF6
chr10_104989791_peak	chr10	104989791	104989791	NA	NA	peak_YAP1_NCI-H2052_14819	NT5C2	-36735	0	NT5C2	PCGF6;CALHM1;C10orf32;U6.225;NT5C2;ARL3;INA;CNNM2;U11.1;CYP17A1;MIR1307
chr10_104991174_peak	chr10	104991174	104991174	MACS_chipSampleRep0_VS_controlSampleRep0_YAPTAZ_peak_6080	NA	peak_YAP1_NCI-H2052_610	NT5C2	-38118	0	NT5C2	PCGF6;CALHM1;C10orf32;U6.225;NT5C2;ARL3;INA;CNNM2;U11.1;CYP17A1;MIR1307
chr10_105032936_peak	chr10	105032936	105032936	NA	NA	peak_YAP1_NCI-H2052_7327	INA	-3984	0	INA	MIR1307;NEURL;RP11-225H22.5;ARL3;U11.1;CNNM2;CYP17A1;U6.225;PCGF6
chr10_105055345_peak	chr10	105055345	105055345	NA	NA	peak_YAP1_NCI-H2052_13004	INA	18425	0	ARL3;SFXN2;C10orf26;CNNM2	NA
chr10_105251818_peak	chr10	105251818	105251818	MACS_chipSampleRep0_VS_controlSampleRep0_YAPTAZ_peak_6087	NA	peak_YAP1_NCI-H2052_10299	NEURL	-1918	1	NA	NA
chr10_105264366_peak	chr10	105264366	105264366	MACS_chipSampleRep0_VS_controlSampleRep0_YAPTAZ_peak_6088	peak_YAP1_SF268_2233	peak_YAP1_NCI-H2052_1492	NEURL	10630	0	NA	CALHM1;MIR1307;U11.1;RP11-225H22.4;PCGF6
chr10_105287434_peak	chr10	105287434	105287434	NA	NA	peak_YAP1_NCI-H2052_7475	NEURL	33698	0	NA	CALHM1;U11.1;PCGF6;INA;NEURL;MIR1307
chr10_105436036_peak	chr10	105436036	105436036	NA	NA	peak_YAP1_NCI-H2052_15921	SH3PXD2A	179265	0	NA	RP11-225H22.5;NEURL;SH3PXD2A;SLK
chr10_105436985_peak	chr10	105436985	105436985	NA	NA	peak_YAP1_NCI-H2052_14398	SH3PXD2A	178316	0	SH3PXD2A	SH3PXD2A;RP11-225H22.5;U11.1;NEURL
chr10_105499292_peak	chr10	105499292	105499292	NA	NA	peak_YAP1_NCI-H2052_6084	SH3PXD2A	116009	0	SH3PXD2A	COL17A1;NEURL;RP11-225H22.5;SH3PXD2A;SLK
chr10_105518280_peak	chr10	105518280	105518280	MACS_chipSampleRep0_VS_controlSampleRep0_YAPTAZ_peak_6097	NA	NA	SH3PXD2A	97021	0	SH3PXD2A	OBFC1;NEURL;SFR1;snoU13.164;RP11-225H22.5;SH3PXD2A
chr10_105525130_peak	chr10	105525130	105525130	MACS_chipSampleRep0_VS_controlSampleRep0_YAPTAZ_peak_6100	NA	NA	SH3PXD2A	90171	0	SH3PXD2A	OBFC1;NEURL;SFR1;snoU13.164;RP11-225H22.5;SH3PXD2A
chr10_105541443_peak	chr10	105541443	105541443	NA	NA	peak_YAP1_NCI-H2052_15483	SH3PXD2A	73858	0	SH3PXD2A	RP11-225H22.5;COL17A1;SH3PXD2A;SLK;OBFC1
chr10_105678367_peak	chr10	105678367	105678367	MACS_chipSampleRep0_VS_controlSampleRep0_YAPTAZ_peak_6108	NA	NA	OBFC1	-404	1	NA	NA
chr10_105809461_peak	chr10	105809461	105809461	NA	NA	peak_YAP1_NCI-H2052_16033	COL17A1	36299	0	SLK;C10orf78;GSTO1;GSTO2	NA
chr10_105814460_peak	chr10	105814460	105814460	MACS_chipSampleRep0_VS_controlSampleRep0_YAPTAZ_peak_6114	NA	peak_YAP1_NCI-H2052_6969	COL17A1	31300	0	SLK;C10orf78;GSTO1;GSTO2	ITPRIP;MIR609;SFR1;COL17A1;OBFC1;SH3PXD2A;SLK
chr10_105853628_peak	chr10	105853628	105853628	MACS_chipSampleRep0_VS_controlSampleRep0_YAPTAZ_peak_6117	NA	peak_YAP1_NCI-H2052_9261	COL17A1	-7868	0	C10orf78	MIR609;SH3PXD2A;MIR936;SLK;OBFC1;RP11-127L20.6;SFR1
chr10_105853876_peak	chr10	105853876	105853876	NA	NA	peak_YAP1_NCI-H2052_13250	COL17A1	-8116	0	C10orf78	MIR609;SH3PXD2A;MIR936;SLK;OBFC1;RP11-127L20.6;SFR1
chr10_105869806_peak	chr10	105869806	105869806	NA	NA	peak_YAP1_NCI-H2052_3401	SFR1	-12010	0	NA	SH3PXD2A;COL17A1;MIR936;RP11-127L20.6;OBFC1;SLK
chr10_105878010_peak	chr10	105878010	105878010	NA	NA	peak_YAP1_NCI-H2052_11230	SFR1	-3806	0	SLK	NA
chr10_106059923_peak	chr10	106059923	106059923	NA	NA	peak_YAP1_NCI-H2052_7085	GSTO2	31292	0	GSTO1;GSTO2;ITPRIP	MIR609;snoU13.164;ITPRIP;RP11-127L20.6
chr10_106060967_peak	chr10	106060967	106060967	NA	NA	peak_YAP1_NCI-H2052_11110	GSTO2	32336	0	GSTO1;GSTO2;ITPRIP	MIR609;snoU13.164;ITPRIP;RP11-127L20.6
chr10_106089281_peak	chr10	106089281	106089281	NA	NA	peak_YAP1_NCI-H2052_14314	ITPRIP	8881	0	GSTO2;ITPRIP	snoU13.164;SLK;RP11-127L20.6;GSTO2
chr10_106205386_peak	chr10	106205386	106205386	NA	NA	peak_YAP1_NCI-H2052_5030	CCDC147	91864	0	NA	snoU13.164;RP11-127L20.6
chr10_106341870_peak	chr10	106341870	106341870	NA	NA	peak_YAP1_NCI-H2052_11718	SORCS3	-58989	0	NA	snoU13.164;SORCS3;RP11-483B5.3
chr10_106349814_peak	chr10	106349814	106349814	MACS_chipSampleRep0_VS_controlSampleRep0_YAPTAZ_peak_6133	NA	peak_YAP1_NCI-H2052_10725	SORCS3	-51045	0	NA	snoU13.164;RP11-127L20.6
chr10_106569394_peak	chr10	106569394	106569394	MACS_chipSampleRep0_VS_controlSampleRep0_YAPTAZ_peak_6134	NA	NA	SORCS3	168535	0	NA	snoU13.164;U6.567
chr10_106697477_peak	chr10	106697477	106697477	MACS_chipSampleRep0_VS_controlSampleRep0_YAPTAZ_peak_6135	NA	peak_YAP1_NCI-H2052_2828	SORCS3	296618	0	NA	NA
chr10_106828462_peak	chr10	106828462	106828462	MACS_chipSampleRep0_VS_controlSampleRep0_YAPTAZ_peak_6136	NA	peak_YAP1_NCI-H2052_857	SORCS3	427603	0	NA	U6.567
chr10_106828959_peak	chr10	106828959	106828959	NA	NA	peak_YAP1_NCI-H2052_8710	SORCS3	428100	0	NA	U6.567
chr10_106909391_peak	chr10	106909391	106909391	MACS_chipSampleRep0_VS_controlSampleRep0_YAPTAZ_peak_6138	NA	peak_YAP1_NCI-H2052_1648	SORCS3	508532	0	NA	NA
chr10_106945022_peak	chr10	106945022	106945022	NA	NA	peak_YAP1_NCI-H2052_12554	SORCS3	544163	0	NA	U6.567
chr10_107012887_peak	chr10	107012887	107012887	MACS_chipSampleRep0_VS_controlSampleRep0_YAPTAZ_peak_6142	NA	NA	SORCS3	612028	0	NA	U6.567
chr10_107022637_peak	chr10	107022637	107022637	NA	NA	peak_YAP1_NCI-H2052_12785	SORCS3	621778	0	NA	U6.567
chr10_107061680_peak	chr10	107061680	107061680	NA	NA	peak_YAP1_NCI-H2052_5512	SORCS3	660821	0	NA	snoU13.164;U6.567
chr10_107107439_peak	chr10	107107439	107107439	NA	NA	peak_YAP1_NCI-H2052_2948	SORCS3	706580	0	NA	U6.567
chr10_107345701_peak	chr10	107345701	107345701	MACS_chipSampleRep0_VS_controlSampleRep0_YAPTAZ_peak_6143	peak_YAP1_SF268_277	peak_YAP1_NCI-H2052_59	SORCS3	944842	0	NA	U6.567
chr10_108120790_peak	chr10	108120790	108120790	NA	NA	peak_YAP1_NCI-H2052_6828	SORCS1	803502	0	NA	NA
chr10_108140679_peak	chr10	108140679	108140679	NA	NA	peak_YAP1_NCI-H2052_13564	SORCS1	783613	0	NA	NA
chr10_108158193_peak	chr10	108158193	108158193	NA	NA	peak_YAP1_NCI-H2052_5581	SORCS1	766099	0	NA	NA
chr10_108167911_peak	chr10	108167911	108167911	NA	NA	peak_YAP1_NCI-H2052_2592	SORCS1	756381	0	NA	U6.567
chr10_108170315_peak	chr10	108170315	108170315	NA	NA	peak_YAP1_NCI-H2052_1601	SORCS1	753977	0	NA	U6.567
chr10_108184013_peak	chr10	108184013	108184013	NA	NA	peak_YAP1_NCI-H2052_494	SORCS1	740279	0	NA	U6.567
chr10_108196360_peak	chr10	108196360	108196360	NA	NA	peak_YAP1_NCI-H2052_10125	SORCS1	727932	0	NA	NA
chr10_108210892_peak	chr10	108210892	108210892	NA	NA	peak_YAP1_NCI-H2052_14820	SORCS1	713400	0	NA	NA
chr10_10822948_peak	chr10	10822948	10822948	MACS_chipSampleRep0_VS_controlSampleRep0_YAPTAZ_peak_4494	NA	NA	CELF2	-224311	0	NA	C10orf31;RP11-89C21.3;CELF2
chr10_10827859_peak	chr10	10827859	10827859	MACS_chipSampleRep0_VS_controlSampleRep0_YAPTAZ_peak_4496	NA	peak_YAP1_NCI-H2052_1450	CELF2	-219400	0	NA	C10orf31;RP11-89C21.3;CELF2
chr10_10828507_peak	chr10	10828507	10828507	NA	NA	peak_YAP1_NCI-H2052_8298	CELF2	-218752	0	NA	C10orf31;RP11-89C21.3;CELF2
chr10_108317008_peak	chr10	108317008	108317008	NA	NA	peak_YAP1_NCI-H2052_6384	SORCS1	607284	0	NA	NA
chr10_108318262_peak	chr10	108318262	108318262	NA	NA	peak_YAP1_NCI-H2052_4287	SORCS1	606030	0	NA	NA
chr10_108333046_peak	chr10	108333046	108333046	NA	NA	peak_YAP1_NCI-H2052_15808	SORCS1	591246	0	NA	NA
chr10_10834817_peak	chr10	10834817	10834817	MACS_chipSampleRep0_VS_controlSampleRep0_YAPTAZ_peak_4497	NA	peak_YAP1_NCI-H2052_5785	CELF2	-212442	0	NA	CELF2;RP1-251M9.3
chr10_10836942_peak	chr10	10836942	10836942	MACS_chipSampleRep0_VS_controlSampleRep0_YAPTAZ_peak_4499	NA	NA	CELF2	-210317	0	NA	CELF2;RP1-33E13.1
chr10_108375045_peak	chr10	108375045	108375045	NA	NA	peak_YAP1_NCI-H2052_11835	SORCS1	549247	0	NA	SORCS1
chr10_10847450_peak	chr10	10847450	10847450	MACS_chipSampleRep0_VS_controlSampleRep0_YAPTAZ_peak_4500	NA	peak_YAP1_NCI-H2052_15000	CELF2	-199809	0	NA	RP1-33E13.1;RP3-323N1.2;CELF2
chr10_10914114_peak	chr10	10914114	10914114	MACS_chipSampleRep0_VS_controlSampleRep0_YAPTAZ_peak_4503	NA	peak_YAP1_NCI-H2052_5513	CELF2	-133145	0	NA	CELF2
chr10_10953532_peak	chr10	10953532	10953532	MACS_chipSampleRep0_VS_controlSampleRep0_YAPTAZ_peak_4504	NA	NA	CELF2	-93727	0	NA	CELF2;RP1-33E13.1
chr10_109731964_peak	chr10	109731964	109731964	NA	NA	peak_YAP1_NCI-H2052_13328	SORCS1	-807672	0	NA	NA
chr10_110118838_peak	chr10	110118838	110118838	NA	NA	peak_YAP1_NCI-H2052_9673	SORCS1	-1194546	0	NA	NA
chr10_110150633_peak	chr10	110150633	110150633	NA	NA	peak_YAP1_NCI-H2052_13662	SORCS1	-1226341	0	NA	NA
chr10_110152216_peak	chr10	110152216	110152216	NA	NA	peak_YAP1_NCI-H2052_1922	SORCS1	-1227924	0	NA	NA
chr10_110316109_peak	chr10	110316109	110316109	NA	NA	peak_YAP1_NCI-H2052_10786	XPNPEP1	1367202	0	NA	NA
chr10_110342333_peak	chr10	110342333	110342333	NA	NA	peak_YAP1_NCI-H2052_9110	XPNPEP1	1340978	0	NA	NA
chr10_110356970_peak	chr10	110356970	110356970	NA	NA	peak_YAP1_NCI-H2052_11401	XPNPEP1	1326341	0	NA	NA
chr10_110357925_peak	chr10	110357925	110357925	NA	NA	peak_YAP1_NCI-H2052_10605	XPNPEP1	1325386	0	NA	NA
chr10_110358826_peak	chr10	110358826	110358826	NA	NA	peak_YAP1_NCI-H2052_4352	XPNPEP1	1324485	0	NA	NA
chr10_110495342_peak	chr10	110495342	110495342	NA	NA	peak_YAP1_NCI-H2052_7987	XPNPEP1	1187969	0	NA	NA
chr10_110536044_peak	chr10	110536044	110536044	NA	NA	peak_YAP1_NCI-H2052_13251	XPNPEP1	1147267	0	NA	NA
chr10_1108054_peak	chr10	1108054	1108054	MACS_chipSampleRep0_VS_controlSampleRep0_YAPTAZ_peak_4310	NA	peak_YAP1_NCI-H2052_8526	WDR37	12576	0	NA	LARP4B;NCRNA00200
chr10_110965906_peak	chr10	110965906	110965906	NA	peak_YAP1_SF268_2120	peak_YAP1_NCI-H2052_898	XPNPEP1	717405	0	NA	U6.113
chr10_111042482_peak	chr10	111042482	111042482	NA	NA	peak_YAP1_NCI-H2052_447	XPNPEP1	640829	0	NA	U6.113
chr10_111066626_peak	chr10	111066626	111066626	NA	NA	peak_YAP1_NCI-H2052_11836	XPNPEP1	616685	0	NA	RNU4-5P;U6.113
chr10_111103275_peak	chr10	111103275	111103275	NA	NA	peak_YAP1_NCI-H2052_1279	XPNPEP1	580036	0	NA	U6.113
chr10_111134103_peak	chr10	111134103	111134103	NA	NA	peak_YAP1_NCI-H2052_3090	XPNPEP1	549208	0	NA	U6.113
chr10_111190102_peak	chr10	111190102	111190102	NA	NA	peak_YAP1_NCI-H2052_15185	XPNPEP1	493209	0	NA	NA
chr10_111214686_peak	chr10	111214686	111214686	NA	NA	peak_YAP1_NCI-H2052_5635	XPNPEP1	468625	0	NA	RNU4-5P
chr10_111436642_peak	chr10	111436642	111436642	MACS_chipSampleRep0_VS_controlSampleRep0_YAPTAZ_peak_6147	NA	peak_YAP1_NCI-H2052_3826	XPNPEP1	246669	0	NA	NA
chr10_111726792_peak	chr10	111726792	111726792	NA	NA	peak_YAP1_NCI-H2052_16369	ADD3	-29334	0	NA	MXI1;XPNPEP1;ADD3;RNU4-5P
chr10_111747363_peak	chr10	111747363	111747363	NA	NA	peak_YAP1_NCI-H2052_11402	ADD3	-8763	0	XPNPEP1;RP11-451M19.3-001;ADD3	SMNDC1;XPNPEP1;RNU4-5P;RP11-451M19.3
chr10_111752444_peak	chr10	111752444	111752444	NA	NA	peak_YAP1_NCI-H2052_8482	ADD3	-3682	0	XPNPEP1;RP11-451M19.3-001;ADD3	RNU4-5P;RP11-451M19.3
chr10_111836858_peak	chr10	111836858	111836858	NA	NA	peak_YAP1_NCI-H2052_16034	ADD3	80732	0	RP11-451M19.3-001;ADD3	SMNDC1;RNU4-5P;XPNPEP1;ADD3;RP11-525A16.1
chr10_112083470_peak	chr10	112083470	112083470	NA	NA	peak_YAP1_NCI-H2052_10538	SMNDC1	-18761	0	SMNDC1;DUSP5;SMC3	MXI1;RP11-525A16.1;BBIP1;RP11-313D6.3;AL355512.1;SMC3
chr10_112086608_peak	chr10	112086608	112086608	NA	NA	peak_YAP1_NCI-H2052_16247	SMNDC1	-21899	0	SMNDC1;DUSP5;SMC3	MXI1;BBIP1;RP11-313D6.3;RP11-525A16.1;SMNDC1;SMC3
chr10_112096193_peak	chr10	112096193	112096193	NA	NA	peak_YAP1_NCI-H2052_12623	SMNDC1	-31484	0	DUSP5;SMC3	MXI1;RP11-313D6.3;BBIP1;RNU4-5P;RP11-525A16.1;SMNDC1;SMC3
chr10_112113039_peak	chr10	112113039	112113039	NA	NA	peak_YAP1_NCI-H2052_12786	SMNDC1	-48330	0	SMNDC1;DUSP5;SMC3	RP11-313D6.3;BBIP1;SMNDC1;RP11-525A16.1;AL355512.1;SMC3;PDCD4;RBM20;ADD3
chr10_112113157_peak	chr10	112113157	112113157	MACS_chipSampleRep0_VS_controlSampleRep0_YAPTAZ_peak_6163	NA	NA	SMNDC1	-48448	0	SMNDC1;DUSP5;SMC3	RP11-313D6.3;BBIP1;SMNDC1;RP11-525A16.1;AL355512.1;SMC3;PDCD4;RBM20;ADD3
chr10_112113279_peak	chr10	112113279	112113279	NA	NA	peak_YAP1_NCI-H2052_14233	SMNDC1	-48570	0	SMNDC1;DUSP5;SMC3	RP11-313D6.3;BBIP1;SMNDC1;RP11-525A16.1;AL355512.1;SMC3;PDCD4;RBM20;ADD3
chr10_112119126_peak	chr10	112119126	112119126	MACS_chipSampleRep0_VS_controlSampleRep0_YAPTAZ_peak_6166	NA	NA	SMNDC1	-54417	0	SMNDC1;DUSP5;SMC3	RP11-313D6.3;SMNDC1;BBIP1;RP11-525A16.1;AL355512.1
chr10_112158504_peak	chr10	112158504	112158504	NA	NA	peak_YAP1_NCI-H2052_9362	SMNDC1	-93795	0	SMC3	RP11-313D6.3;RP11-525A16.1;SMNDC1;RBM20
chr10_112159271_peak	chr10	112159271	112159271	MACS_chipSampleRep0_VS_controlSampleRep0_YAPTAZ_peak_6169	NA	peak_YAP1_NCI-H2052_1143	SMNDC1	-94562	0	SMC3	RP11-313D6.3;RP11-525A16.1;SMNDC1;RBM20
chr10_112170367_peak	chr10	112170367	112170367	MACS_chipSampleRep0_VS_controlSampleRep0_YAPTAZ_peak_6173	NA	peak_YAP1_NCI-H2052_1152	DUSP5	-87229	0	NA	AL355512.1;BBIP1;RNU4-5P;SMNDC1;RP11-525A16.1;SMC3
chr10_112174601_peak	chr10	112174601	112174601	MACS_chipSampleRep0_VS_controlSampleRep0_YAPTAZ_peak_6174	NA	peak_YAP1_NCI-H2052_15809	DUSP5	-82995	0	NA	RP11-313D6.3;RP11-525A16.1;SMNDC1;SMC3;AL355512.1;MXI1
chr10_112207258_peak	chr10	112207258	112207258	NA	NA	peak_YAP1_NCI-H2052_13252	DUSP5	-50338	0	NA	RP11-525A16.1;RP11-313D6.3;BBIP1;ADRA2A;SMNDC1
chr10_112241783_peak	chr10	112241783	112241783	NA	NA	peak_YAP1_NCI-H2052_7860	DUSP5	-15813	0	NA	RBM20;BBIP1;AL355512.1;SMNDC1;SMC3
chr10_112247462_peak	chr10	112247462	112247462	NA	NA	peak_YAP1_NCI-H2052_15589	DUSP5	-10134	0	NA	RBM20;BBIP1;AL355512.1;SMNDC1;SMC3
chr10_112290182_peak	chr10	112290182	112290182	MACS_chipSampleRep0_VS_controlSampleRep0_YAPTAZ_peak_6185	NA	NA	DUSP5	32586	0	DUSP5;SMC3	XPNPEP1;RP11-313D6.3;SMNDC1;SMC3;RP11-525A16.1;RBM20
chr10_112327038_peak	chr10	112327038	112327038	MACS_chipSampleRep0_VS_controlSampleRep0_YAPTAZ_peak_6188	NA	NA	SMC3	-411	1	NA	NA
chr10_112389753_peak	chr10	112389753	112389753	MACS_chipSampleRep0_VS_controlSampleRep0_YAPTAZ_peak_6189	NA	NA	RBM20	-14402	0	SMNDC1;PDCD4	ADRA2A;RP11-313D6.3;BBIP1;RNU4-5P;SMNDC1;SMC3;RP11-525A16.1
chr10_112424934_peak	chr10	112424934	112424934	NA	NA	peak_YAP1_NCI-H2052_13085	RBM20	20779	0	NA	RP11-525A16.1;ADRA2A;RBM20;SMC3;RP11-313D6.3;BBIP1;MXI1;SMNDC1
chr10_112466637_peak	chr10	112466637	112466637	NA	NA	peak_YAP1_NCI-H2052_2998	RBM20	62482	0	NA	RP11-313D6.3;BBIP1;ADRA2A;SMNDC1;RP11-525A16.1
chr10_112794541_peak	chr10	112794541	112794541	NA	NA	peak_YAP1_NCI-H2052_6319	ADRA2A	-42249	0	BBIP1;SHOC2	RP11-313D6.3;RP11-525A16.1;ADRA2A;BBIP1;RBM20
chr10_112794871_peak	chr10	112794871	112794871	NA	NA	peak_YAP1_NCI-H2052_6349	ADRA2A	-41919	0	BBIP1;SHOC2	RBM20;RP11-313D6.3;ADRA2A
chr10_112971682_peak	chr10	112971682	112971682	NA	NA	peak_YAP1_NCI-H2052_3581	ADRA2A	134892	0	NA	RBM20;ADRA2A
chr10_113021054_peak	chr10	113021054	113021054	NA	NA	peak_YAP1_NCI-H2052_13253	ADRA2A	184264	0	NA	ADRA2A
chr10_113029212_peak	chr10	113029212	113029212	NA	NA	peak_YAP1_NCI-H2052_3269	ADRA2A	192422	0	NA	ADRA2A
chr10_113057231_peak	chr10	113057231	113057231	NA	NA	peak_YAP1_NCI-H2052_8438	ADRA2A	220441	0	NA	BBIP1
chr10_113235631_peak	chr10	113235631	113235631	NA	NA	peak_YAP1_NCI-H2052_5514	ADRA2A	398841	0	NA	NA
chr10_113239928_peak	chr10	113239928	113239928	NA	NA	peak_YAP1_NCI-H2052_11719	ADRA2A	403138	0	NA	NA
chr10_113897329_peak	chr10	113897329	113897329	MACS_chipSampleRep0_VS_controlSampleRep0_YAPTAZ_peak_6197	NA	NA	GPAM	77806	0	NA	NA
chr10_114139902_peak	chr10	114139902	114139902	MACS_chipSampleRep0_VS_controlSampleRep0_YAPTAZ_peak_6204	NA	NA	ACSL5	6126	0	NA	RP11-324O2.4;ZDHHC6;TECTB
chr10_114139979_peak	chr10	114139979	114139979	NA	NA	peak_YAP1_NCI-H2052_11350	ACSL5	6203	0	NA	RP11-324O2.4;ZDHHC6;TECTB
chr10_114423444_peak	chr10	114423444	114423444	MACS_chipSampleRep0_VS_controlSampleRep0_YAPTAZ_peak_6211	NA	peak_YAP1_NCI-H2052_11285	VTI1A	216688	0	NA	NA
chr10_114524051_peak	chr10	114524051	114524051	MACS_chipSampleRep0_VS_controlSampleRep0_YAPTAZ_peak_6213	NA	peak_YAP1_NCI-H2052_11403	VTI1A	317295	0	NA	RP11-25C19.3;TCF7L2
chr10_114571849_peak	chr10	114571849	114571849	MACS_chipSampleRep0_VS_controlSampleRep0_YAPTAZ_peak_6215	NA	peak_YAP1_NCI-H2052_7988	VTI1A	365093	0	TCF7L2	TCF7L2
chr10_114679617_peak	chr10	114679617	114679617	NA	NA	peak_YAP1_NCI-H2052_12624	TCF7L2	-30392	0	TCF7L2	RP11-25C19.3;HABP2;TCF7L2
chr10_114718227_peak	chr10	114718227	114718227	MACS_chipSampleRep0_VS_controlSampleRep0_YAPTAZ_peak_6222	NA	NA	TCF7L2	8218	0	NA	VWA2
chr10_114723751_peak	chr10	114723751	114723751	MACS_chipSampleRep0_VS_controlSampleRep0_YAPTAZ_peak_6223	NA	NA	TCF7L2	13742	0	NA	NA
chr10_114833700_peak	chr10	114833700	114833700	MACS_chipSampleRep0_VS_controlSampleRep0_YAPTAZ_peak_6225	NA	NA	TCF7L2	123691	0	TCF7L2	RP11-25C19.3;TCF7L2
chr10_114847308_peak	chr10	114847308	114847308	MACS_chipSampleRep0_VS_controlSampleRep0_YAPTAZ_peak_6226	NA	peak_YAP1_NCI-H2052_4172	TCF7L2	137299	0	TCF7L2	RP11-25C19.3;TCF7L2
chr10_115057134_peak	chr10	115057134	115057134	MACS_chipSampleRep0_VS_controlSampleRep0_YAPTAZ_peak_6229	peak_YAP1_SF268_1469	NA	HABP2	-253462	0	NA	U7.8
chr10_115086095_peak	chr10	115086095	115086095	NA	NA	peak_YAP1_NCI-H2052_14399	HABP2	-224501	0	NA	U7.8;HABP2
chr10_115654971_peak	chr10	115654971	115654971	NA	NA	peak_YAP1_NCI-H2052_7136	AL162407.1	-19559	0	NA	ADRB1;C10orf81;DCLRE1A
chr10_115704997_peak	chr10	115704997	115704997	MACS_chipSampleRep0_VS_controlSampleRep0_YAPTAZ_peak_6239	NA	peak_YAP1_NCI-H2052_2491	AL162407.1	30467	0	NA	RP11-211N11.5;VWA2;DCLRE1A;ADRB1
chr10_115718604_peak	chr10	115718604	115718604	MACS_chipSampleRep0_VS_controlSampleRep0_YAPTAZ_peak_6241	NA	NA	AL162407.1	44074	0	DCLRE1A;NHLRC2	TDRD1;VWA2;C10orf81;RP11-525A16.1;DCLRE1A;ADRB1;U6.1322;RP11-211N11.5;NRAP
chr10_115786422_peak	chr10	115786422	115786422	NA	NA	peak_YAP1_NCI-H2052_13663	ADRB1	-17384	0	NA	C10orf81;TDRD1;U6.1322
chr10_115786707_peak	chr10	115786707	115786707	MACS_chipSampleRep0_VS_controlSampleRep0_YAPTAZ_peak_6242	NA	peak_YAP1_NCI-H2052_5582	ADRB1	-17099	0	NA	C10orf81;TDRD1;U6.1322
chr10_11594386_peak	chr10	11594386	11594386	NA	NA	peak_YAP1_NCI-H2052_14315	USP6NL	59367	0	NA	USP6NL;ECHDC3;DHTKD1;U6.1028
chr10_116031702_peak	chr10	116031702	116031702	MACS_chipSampleRep0_VS_controlSampleRep0_YAPTAZ_peak_6245	NA	peak_YAP1_NCI-H2052_7822	VWA2	32613	0	NA	AFAP1L2;VWA2;TDRD1
chr10_116066534_peak	chr10	116066534	116066534	MACS_chipSampleRep0_VS_controlSampleRep0_YAPTAZ_peak_6247	peak_YAP1_SF268_1914	peak_YAP1_NCI-H2052_2655	AFAP1L2	97981	0	NA	TDRD1;snoU13.145;ADRB1;RP11-211N11.5;ABLIM1;C10orf81;VWA2;AFAP1L2
chr10_116080572_peak	chr10	116080572	116080572	MACS_chipSampleRep0_VS_controlSampleRep0_YAPTAZ_peak_6248	NA	NA	AFAP1L2	83943	0	NA	TDRD1;ADRB1;snoU13.145;NRAP;AFAP1L2;VWA2;ABLIM1
chr10_116149340_peak	chr10	116149340	116149340	MACS_chipSampleRep0_VS_controlSampleRep0_YAPTAZ_peak_6252	NA	peak_YAP1_NCI-H2052_4634	AFAP1L2	15175	0	NA	VWA2;AFAP1L2
chr10_116150688_peak	chr10	116150688	116150688	MACS_chipSampleRep0_VS_controlSampleRep0_YAPTAZ_peak_6253	NA	peak_YAP1_NCI-H2052_10231	AFAP1L2	13827	0	NA	snoU13.145;VWA2;NRAP;ADRB1;TDRD1
chr10_116304403_peak	chr10	116304403	116304403	MACS_chipSampleRep0_VS_controlSampleRep0_YAPTAZ_peak_6262	NA	NA	ABLIM1	140359	0	FAM160B1	ABLIM1;VWA2;TDRD1;snoU13.145
chr10_116383849_peak	chr10	116383849	116383849	MACS_chipSampleRep0_VS_controlSampleRep0_YAPTAZ_peak_6266	NA	NA	ABLIM1	60913	0	NA	NRAP;ABLIM1;snoU13.145
chr10_116393174_peak	chr10	116393174	116393174	MACS_chipSampleRep0_VS_controlSampleRep0_YAPTAZ_peak_6268	NA	peak_YAP1_NCI-H2052_10353	ABLIM1	51588	0	NA	TDRD1;ABLIM1;snoU13.145
chr10_116394637_peak	chr10	116394637	116394637	NA	NA	peak_YAP1_NCI-H2052_9409	ABLIM1	50125	0	NA	TDRD1;ABLIM1;snoU13.145
chr10_116408338_peak	chr10	116408338	116408338	NA	NA	peak_YAP1_NCI-H2052_1945	ABLIM1	36424	0	FAM160B1	VWA2;TDRD1;ABLIM1
chr10_116468946_peak	chr10	116468946	116468946	MACS_chipSampleRep0_VS_controlSampleRep0_YAPTAZ_peak_6275	NA	peak_YAP1_NCI-H2052_14400	ABLIM1	-24184	0	NA	VWA2;ABLIM1;snoU13.145
chr10_116474405_peak	chr10	116474405	116474405	MACS_chipSampleRep0_VS_controlSampleRep0_YAPTAZ_peak_6276	NA	NA	ABLIM1	-29643	0	NA	TDRD1;ADRB1;VWA2;ABLIM1;snoU13.145
chr10_116585630_peak	chr10	116585630	116585630	NA	NA	peak_YAP1_NCI-H2052_2772	FAM160B1	4127	0	NA	NA
chr10_116616522_peak	chr10	116616522	116616522	MACS_chipSampleRep0_VS_controlSampleRep0_YAPTAZ_peak_6281	NA	peak_YAP1_NCI-H2052_1351	FAM160B1	35019	0	NA	snoU13.145;ADRB1;TDRD1
chr10_116668871_peak	chr10	116668871	116668871	NA	NA	peak_YAP1_NCI-H2052_15107	TRUB1	-29081	0	NA	ABLIM1;TRUB1;TDRD1;U6.1197
chr10_117365793_peak	chr10	117365793	117365793	NA	NA	peak_YAP1_NCI-H2052_11837	ATRNL1	512669	0	NA	AC073588.1;C10orf96
chr10_117532340_peak	chr10	117532340	117532340	NA	NA	peak_YAP1_NCI-H2052_12120	ATRNL1	679216	0	NA	C10orf96
chr10_11758233_peak	chr10	11758233	11758233	MACS_chipSampleRep0_VS_controlSampleRep0_YAPTAZ_peak_4513	NA	NA	ECHDC3	-26132	0	NA	ECHDC3;USP6NL
chr10_117604362_peak	chr10	117604362	117604362	NA	NA	peak_YAP1_NCI-H2052_13406	ATRNL1	751238	0	GFRA1	NA
chr10_117614707_peak	chr10	117614707	117614707	MACS_chipSampleRep0_VS_controlSampleRep0_YAPTAZ_peak_6290	NA	peak_YAP1_NCI-H2052_11781	ATRNL1	761583	0	NA	AC073588.1;C10orf96
chr10_117696955_peak	chr10	117696955	117696955	MACS_chipSampleRep0_VS_controlSampleRep0_YAPTAZ_peak_6291	NA	peak_YAP1_NCI-H2052_4433	ATRNL1	843831	0	GFRA1	AC073588.1;PNLIP
chr10_117701763_peak	chr10	117701763	117701763	NA	NA	peak_YAP1_NCI-H2052_3153	ATRNL1	848639	0	NA	NA
chr10_117705745_peak	chr10	117705745	117705745	MACS_chipSampleRep0_VS_controlSampleRep0_YAPTAZ_peak_6292	NA	NA	ATRNL1	852621	0	GFRA1	NA
chr10_117706851_peak	chr10	117706851	117706851	MACS_chipSampleRep0_VS_controlSampleRep0_YAPTAZ_peak_6293	NA	peak_YAP1_NCI-H2052_201	ATRNL1	853727	0	GFRA1	PNLIP
chr10_117749338_peak	chr10	117749338	117749338	NA	NA	peak_YAP1_NCI-H2052_13005	GFRA1	283788	0	NA	NA
chr10_117840205_peak	chr10	117840205	117840205	MACS_chipSampleRep0_VS_controlSampleRep0_YAPTAZ_peak_6296	NA	peak_YAP1_NCI-H2052_1008	GFRA1	192921	0	NA	AC073588.1;C10orf96
chr10_117873558_peak	chr10	117873558	117873558	MACS_chipSampleRep0_VS_controlSampleRep0_YAPTAZ_peak_6300	NA	peak_YAP1_NCI-H2052_5825	GFRA1	159568	0	NA	NA
chr10_117873929_peak	chr10	117873929	117873929	NA	NA	peak_YAP1_NCI-H2052_15108	GFRA1	159197	0	NA	NA
chr10_117920007_peak	chr10	117920007	117920007	NA	NA	peak_YAP1_NCI-H2052_4318	GFRA1	113119	0	NA	AC073588.1
chr10_11836183_peak	chr10	11836183	11836183	MACS_chipSampleRep0_VS_controlSampleRep0_YAPTAZ_peak_4516	NA	peak_YAP1_NCI-H2052_5088	PROSER2	-29155	0	C10orf47	C10orf31;RP11-401F24.4;U6.1028;DHTKD1;ECHDC3;RP11-348G8.3;C10orf47
chr10_118431300_peak	chr10	118431300	118431300	NA	NA	peak_YAP1_NCI-H2052_14472	C10orf82	-1525	1	NA	NA
chr10_118531080_peak	chr10	118531080	118531080	NA	NA	peak_YAP1_NCI-H2052_11027	HSPA12A	-28995	0	NA	HSPA12A;C10orf82;ENO4;PNLIP
chr10_118648221_peak	chr10	118648221	118648221	MACS_chipSampleRep0_VS_controlSampleRep0_YAPTAZ_peak_6310	NA	peak_YAP1_NCI-H2052_6449	KIAA1598	237876	0	NA	ENO4;SLC18A2;KIAA1598
chr10_118707448_peak	chr10	118707448	118707448	MACS_chipSampleRep0_VS_controlSampleRep0_YAPTAZ_peak_6312	NA	NA	KIAA1598	178649	0	NA	KIAA1598
chr10_119102364_peak	chr10	119102364	119102364	NA	NA	peak_YAP1_NCI-H2052_2935	PDZD8	32614	0	NA	CTA-109P11.1;PDZD8
chr10_11918001_peak	chr10	11918001	11918001	MACS_chipSampleRep0_VS_controlSampleRep0_YAPTAZ_peak_4518	NA	peak_YAP1_NCI-H2052_4768	PROSER2	52663	0	NA	CAMK1D;RP11-401F24.4;U6.1028;ECHDC3
chr10_119201664_peak	chr10	119201664	119201664	NA	NA	peak_YAP1_NCI-H2052_13006	PDZD8	-66686	0	NA	SLC18A2;KIAA1598;CTA-109P11.1;PDZD8;AL359836.1
chr10_119221469_peak	chr10	119221469	119221469	NA	NA	peak_YAP1_NCI-H2052_9718	EMX2	-80486	0	NA	AL359836.1;PDZD8;C10orf82;SLC18A2;RP11-354M20.3
chr10_11924193_peak	chr10	11924193	11924193	MACS_chipSampleRep0_VS_controlSampleRep0_YAPTAZ_peak_4520	NA	peak_YAP1_NCI-H2052_8028	PROSER2	58855	0	C10orf47	USP6NL;C10orf47;SEC61A2;U6.1028
chr10_119356383_peak	chr10	119356383	119356383	NA	NA	peak_YAP1_NCI-H2052_12787	EMX2	54428	0	NA	RP11-354M20.3;PDZD8;EMX2
chr10_119356964_peak	chr10	119356964	119356964	NA	NA	peak_YAP1_NCI-H2052_3103	EMX2	55009	0	NA	RP11-354M20.3;PDZD8;EMX2
chr10_119368751_peak	chr10	119368751	119368751	NA	NA	peak_YAP1_NCI-H2052_9410	EMX2	66796	0	NA	FAM204A;AL359836.1;PDZD8;CTA-109P11.1;EMX2
chr10_11940450_peak	chr10	11940450	11940450	MACS_chipSampleRep0_VS_controlSampleRep0_YAPTAZ_peak_4522	NA	NA	PROSER2	75112	0	NA	RP11-348G8.3
chr10_119739907_peak	chr10	119739907	119739907	MACS_chipSampleRep0_VS_controlSampleRep0_YAPTAZ_peak_6322	NA	peak_YAP1_NCI-H2052_4482	RAB11FIP2	66207	0	NA	CTA-109P11.1;PDZD8;PRLHR;SLC18A2;KIAA1598;CASC2;RP11-354M20.3
chr10_120133504_peak	chr10	120133504	120133504	MACS_chipSampleRep0_VS_controlSampleRep0_YAPTAZ_peak_6324	NA	peak_YAP1_NCI-H2052_11286	FAM204A	-31664	0	NA	FAM204A;SLC18A2
chr10_120671012_peak	chr10	120671012	120671012	MACS_chipSampleRep0_VS_controlSampleRep0_YAPTAZ_peak_6333	NA	peak_YAP1_NCI-H2052_761	NANOS1	-118216	0	NA	RP11-498J9.2;U3.60;PRLHR;SNORA19;EIF3A;SNORA19.1
chr10_120700148_peak	chr10	120700148	120700148	MACS_chipSampleRep0_VS_controlSampleRep0_YAPTAZ_peak_6334	NA	peak_YAP1_NCI-H2052_16248	NANOS1	-89080	0	NA	RP11-498J9.2;SNORA19.1;U3.60;SNORA19
chr10_120718774_peak	chr10	120718774	120718774	MACS_chipSampleRep0_VS_controlSampleRep0_YAPTAZ_peak_6335	NA	peak_YAP1_NCI-H2052_5300	NANOS1	-70454	0	NA	RGS10;EIF3A;RP11-498J9.2;SNORA19;SNORA19.1
chr10_120782616_peak	chr10	120782616	120782616	MACS_chipSampleRep0_VS_controlSampleRep0_YAPTAZ_peak_6339	NA	peak_YAP1_NCI-H2052_8299	NANOS1	-6612	0	NA	SNORA19.1;PRLHR;SNORA19;EIF3A;SFXN4;U3.60;RP11-498J9.2
chr10_120873523_peak	chr10	120873523	120873523	NA	NA	peak_YAP1_NCI-H2052_14141	FAM45A	9925	0	PRDX3	RP11-498J9.2;SNORA19;EIF3A;SNORA19.1;SFXN4
chr10_120932327_peak	chr10	120932327	120932327	NA	NA	peak_YAP1_NCI-H2052_14316	PRDX3	6018	0	FAM45B;RGS10	NA
chr10_120949534_peak	chr10	120949534	120949534	NA	NA	peak_YAP1_NCI-H2052_10002	PRDX3	-11189	0	RGS10	SFXN4;SNORA19;RGS10;RP11-179H18.2;EIF3A;RP11-79M19.2;SNORA19.1
chr10_120950017_peak	chr10	120950017	120950017	MACS_chipSampleRep0_VS_controlSampleRep0_YAPTAZ_peak_6347	NA	peak_YAP1_NCI-H2052_2206	PRDX3	-11672	0	RGS10	SFXN4;SNORA19;RGS10;RP11-179H18.2;EIF3A;RP11-79M19.2;SNORA19.1
chr10_121013261_peak	chr10	121013261	121013261	NA	NA	peak_YAP1_NCI-H2052_8393	GRK5	46160	0	NA	RP11-498J9.2;GRK5;RGS10;SNORA19.1;INPP5F
chr10_121013349_peak	chr10	121013349	121013349	MACS_chipSampleRep0_VS_controlSampleRep0_YAPTAZ_peak_6354	NA	NA	GRK5	46248	0	NA	RP11-498J9.2;GRK5;RGS10;SNORA19.1;INPP5F
chr10_121065754_peak	chr10	121065754	121065754	NA	NA	peak_YAP1_NCI-H2052_12405	GRK5	98653	0	PRDX3	FAM45A;GRK5;SNORA19.1
chr10_121076491_peak	chr10	121076491	121076491	MACS_chipSampleRep0_VS_controlSampleRep0_YAPTAZ_peak_6359	NA	NA	GRK5	109390	0	PRDX3;RGS10	MCMBP;GRK5;RGS10;RP11-79M19.2;EIF3A;SNORA19;SNORA19.1;TIAL1
chr10_121281494_peak	chr10	121281494	121281494	MACS_chipSampleRep0_VS_controlSampleRep0_YAPTAZ_peak_6368	NA	peak_YAP1_NCI-H2052_10003	RGS10	20726	0	PRDX3	SFXN4;SEC23IP;SNORA19;INPP5F;TIAL1;RP11-179H18.2;SNORA19.1
chr10_121282801_peak	chr10	121282801	121282801	MACS_chipSampleRep0_VS_controlSampleRep0_YAPTAZ_peak_6369	NA	NA	RGS10	19419	0	PRDX3	SFXN4;SEC23IP;SNORA19;INPP5F;TIAL1;RP11-179H18.2;SNORA19.1
chr10_121425587_peak	chr10	121425587	121425587	MACS_chipSampleRep0_VS_controlSampleRep0_YAPTAZ_peak_6377	NA	NA	BAG3	14705	0	INPP5F	RGS10;TIAL1;INPP5F;SEC23IP;MCMBP
chr10_121427515_peak	chr10	121427515	121427515	MACS_chipSampleRep0_VS_controlSampleRep0_YAPTAZ_peak_6378	NA	NA	BAG3	16633	0	INPP5F	RGS10;TIAL1;INPP5F;SEC23IP;MCMBP
chr10_121446521_peak	chr10	121446521	121446521	NA	NA	peak_YAP1_NCI-H2052_11908	BAG3	35639	0	INPP5F	BAG3;MCMBP;SEC23IP;INPP5F
chr10_121545878_peak	chr10	121545878	121545878	MACS_chipSampleRep0_VS_controlSampleRep0_YAPTAZ_peak_6387	NA	NA	INPP5F	60269	0	INPP5F	TIAL1;MCMBP;BAG3;SEC23IP;INPP5F
chr10_121609091_peak	chr10	121609091	121609091	MACS_chipSampleRep0_VS_controlSampleRep0_YAPTAZ_peak_6390	NA	peak_YAP1_NCI-H2052_2829	MCMBP	42977	0	SEC23IP	RGS10;RP11-179H18.2;SNORA19.1;INPP5F;TIAL1;SEC23IP
chr10_121772282_peak	chr10	121772282	121772282	MACS_chipSampleRep0_VS_controlSampleRep0_YAPTAZ_peak_6393	NA	NA	SEC23IP	120059	0	NA	SEC23IP
chr10_122160360_peak	chr10	122160360	122160360	MACS_chipSampleRep0_VS_controlSampleRep0_YAPTAZ_peak_6397	NA	NA	PPAPDC1A	-56106	0	NA	PPAPDC1A;C10orf85
chr10_122175708_peak	chr10	122175708	122175708	MACS_chipSampleRep0_VS_controlSampleRep0_YAPTAZ_peak_6398	NA	peak_YAP1_NCI-H2052_2388	PPAPDC1A	-40758	0	NA	PPAPDC1A
chr10_122182169_peak	chr10	122182169	122182169	MACS_chipSampleRep0_VS_controlSampleRep0_YAPTAZ_peak_6399	NA	peak_YAP1_NCI-H2052_5904	PPAPDC1A	-34297	0	NA	PPAPDC1A;C10orf85
chr10_122220502_peak	chr10	122220502	122220502	MACS_chipSampleRep0_VS_controlSampleRep0_YAPTAZ_peak_6403	NA	peak_YAP1_NCI-H2052_5197	PPAPDC1A	4036	0	NA	NA
chr10_122229044_peak	chr10	122229044	122229044	MACS_chipSampleRep0_VS_controlSampleRep0_YAPTAZ_peak_6405	NA	peak_YAP1_NCI-H2052_11404	PPAPDC1A	12578	0	NA	NA
chr10_122268124_peak	chr10	122268124	122268124	MACS_chipSampleRep0_VS_controlSampleRep0_YAPTAZ_peak_6407	NA	peak_YAP1_NCI-H2052_11975	PPAPDC1A	51658	0	NA	PPAPDC1A;C10orf85
chr10_122270863_peak	chr10	122270863	122270863	MACS_chipSampleRep0_VS_controlSampleRep0_YAPTAZ_peak_6408	NA	peak_YAP1_NCI-H2052_6201	PPAPDC1A	54397	0	NA	PPAPDC1A
chr10_122346034_peak	chr10	122346034	122346034	MACS_chipSampleRep0_VS_controlSampleRep0_YAPTAZ_peak_6410	NA	peak_YAP1_NCI-H2052_12625	C10orf85	-11687	0	NA	PPAPDC1A
chr10_123811335_peak	chr10	123811335	123811335	MACS_chipSampleRep0_VS_controlSampleRep0_YAPTAZ_peak_6421	NA	peak_YAP1_NCI-H2052_8569	TACC2	62646	0	NA	U6.352;ARMS2
chr10_123887012_peak	chr10	123887012	123887012	MACS_chipSampleRep0_VS_controlSampleRep0_YAPTAZ_peak_6428	NA	peak_YAP1_NCI-H2052_14892	TACC2	138323	0	ATE1	HTRA1;BTBD16
chr10_123906515_peak	chr10	123906515	123906515	MACS_chipSampleRep0_VS_controlSampleRep0_YAPTAZ_peak_6431	NA	NA	TACC2	157826	0	NA	NA
chr10_124023644_peak	chr10	124023644	124023644	MACS_chipSampleRep0_VS_controlSampleRep0_YAPTAZ_peak_6434	NA	NA	BTBD16	-7177	0	NA	ARMS2;HTRA1;U6.352
chr10_124053623_peak	chr10	124053623	124053623	MACS_chipSampleRep0_VS_controlSampleRep0_YAPTAZ_peak_6441	NA	NA	BTBD16	22802	0	NA	BTBD16;U6.352;HTRA1;ARMS2
chr10_124228688_peak	chr10	124228688	124228688	NA	NA	peak_YAP1_NCI-H2052_7225	HTRA1	7647	0	HTRA1	U6.352;PLEKHA1;BTBD16
chr10_124254695_peak	chr10	124254695	124254695	MACS_chipSampleRep0_VS_controlSampleRep0_YAPTAZ_peak_6450	NA	NA	HTRA1	33654	0	NA	U6.352;HTRA1;DMBT1;ARMS2;BTBD16
chr10_12442398_peak	chr10	12442398	12442398	NA	NA	peak_YAP1_NCI-H2052_10965	CAMK1D	50917	0	NA	CAMK1D;MIR548Q
chr10_124540107_peak	chr10	124540107	124540107	MACS_chipSampleRep0_VS_controlSampleRep0_YAPTAZ_peak_6451	NA	peak_YAP1_NCI-H2052_11405	C10orf120	-80769	0	NA	IKZF5;CUZD1;HTRA1
chr10_124612000_peak	chr10	124612000	124612000	MACS_chipSampleRep0_VS_controlSampleRep0_YAPTAZ_peak_6453	NA	NA	CUZD1	27146	0	NA	IKZF5;HMX3;HTRA1;CUZD1
chr10_124614384_peak	chr10	124614384	124614384	NA	NA	peak_YAP1_NCI-H2052_10126	CUZD1	24762	0	C10orf88	IKZF5;GPR26;CUZD1
chr10_12461588_peak	chr10	12461588	12461588	MACS_chipSampleRep0_VS_controlSampleRep0_YAPTAZ_peak_4532	NA	NA	CAMK1D	70107	0	NA	MIR548Q;CAMK1D
chr10_124621337_peak	chr10	124621337	124621337	MACS_chipSampleRep0_VS_controlSampleRep0_YAPTAZ_peak_6455	NA	peak_YAP1_NCI-H2052_2389	CUZD1	17809	0	C10orf88	U6.352;IKZF5
chr10_124915763_peak	chr10	124915763	124915763	NA	NA	peak_YAP1_NCI-H2052_6526	BUB3	1970	1	NA	NA
chr10_124916979_peak	chr10	124916979	124916979	NA	NA	peak_YAP1_NCI-H2052_12479	BUB3	3186	0	NA	HMX3;IKZF5;CUZD1
chr10_125047560_peak	chr10	125047560	125047560	NA	NA	peak_YAP1_NCI-H2052_14893	BUB3	133767	0	NA	HMX3;GPR26
chr10_125091239_peak	chr10	125091239	125091239	NA	NA	peak_YAP1_NCI-H2052_13407	BUB3	177446	0	NA	IKZF5;HMX3
chr10_125168406_peak	chr10	125168406	125168406	MACS_chipSampleRep0_VS_controlSampleRep0_YAPTAZ_peak_6472	NA	peak_YAP1_NCI-H2052_5542	BUB3	254613	0	NA	IKZF5;HMX3
chr10_125381585_peak	chr10	125381585	125381585	NA	NA	peak_YAP1_NCI-H2052_13329	GPR26	-44286	0	NA	CHST15;HMX3;GPR26
chr10_125382098_peak	chr10	125382098	125382098	NA	NA	peak_YAP1_NCI-H2052_1395	GPR26	-43773	0	NA	CHST15;HMX3;GPR26
chr10_125396976_peak	chr10	125396976	125396976	NA	NA	peak_YAP1_NCI-H2052_16249	GPR26	-28895	0	NA	CHST15;HMX3;GPR26;CPXM2
chr10_125755022_peak	chr10	125755022	125755022	NA	NA	peak_YAP1_NCI-H2052_9363	CPXM2	-55239	0	NA	NKX1-2;CPXM2
chr10_125755119_peak	chr10	125755119	125755119	MACS_chipSampleRep0_VS_controlSampleRep0_YAPTAZ_peak_6474	NA	NA	CPXM2	-55336	0	NA	NKX1-2;CPXM2
chr10_125757165_peak	chr10	125757165	125757165	NA	NA	peak_YAP1_NCI-H2052_6283	CPXM2	-57382	0	NA	RP11-298J20.3;FAM53B;IKZF5;HMX3;CHST15;CPXM2;NKX1-2
chr10_125795630_peak	chr10	125795630	125795630	MACS_chipSampleRep0_VS_controlSampleRep0_YAPTAZ_peak_6478	NA	NA	CHST15	57576	0	NA	CHST15;OAT;NKX1-2;CPXM2
chr10_125853192_peak	chr10	125853192	125853192	MACS_chipSampleRep0_VS_controlSampleRep0_YAPTAZ_peak_6482	NA	NA	CHST15	14	1	NA	NA
chr10_126124932_peak	chr10	126124932	126124932	MACS_chipSampleRep0_VS_controlSampleRep0_YAPTAZ_peak_6489	NA	NA	NKX1-2	13821	0	NA	RP11-298J20.3;FAM53B
chr10_126595283_peak	chr10	126595283	126595283	MACS_chipSampleRep0_VS_controlSampleRep0_YAPTAZ_peak_6496	NA	peak_YAP1_NCI-H2052_3270	ZRANB1	-35409	0	ZRANB1	NKX1-2;ZRANB1;FAM175B;RP11-298J20.3;FAM53B
chr10_126723875_peak	chr10	126723875	126723875	MACS_chipSampleRep0_VS_controlSampleRep0_YAPTAZ_peak_6500	NA	NA	CTBP2	125864	0	ZRANB1;FLJ37035;C10orf137	FAM53B;MMP21;ZRANB1;FAM175B
chr10_126772971_peak	chr10	126772971	126772971	MACS_chipSampleRep0_VS_controlSampleRep0_YAPTAZ_peak_6503	NA	peak_YAP1_NCI-H2052_12929	CTBP2	76768	0	NA	RP11-298J20.3;ZRANB1
chr10_126920243_peak	chr10	126920243	126920243	MACS_chipSampleRep0_VS_controlSampleRep0_YAPTAZ_peak_6508	peak_YAP1_SF268_2314	peak_YAP1_NCI-H2052_5543	CTBP2	-70504	0	NA	NA
chr10_126952354_peak	chr10	126952354	126952354	NA	NA	peak_YAP1_NCI-H2052_3221	CTBP2	-102615	0	NA	RP11-298J20.3;RP11-118H17.1
chr10_127293988_peak	chr10	127293988	127293988	NA	NA	peak_YAP1_NCI-H2052_4673	TEX36	77725	0	NA	RP11-118H17.1
chr10_12745986_peak	chr10	12745986	12745986	MACS_chipSampleRep0_VS_controlSampleRep0_YAPTAZ_peak_4537	NA	NA	CAMK1D	354505	0	NA	SEPHS1;RP11-186N15.3;OPTN;MIR548Q
chr10_12749744_peak	chr10	12749744	12749744	MACS_chipSampleRep0_VS_controlSampleRep0_YAPTAZ_peak_4539	peak_YAP1_SF268_1895	peak_YAP1_NCI-H2052_11660	CAMK1D	358263	0	NA	RP11-186N15.3;CAMK1D
chr10_12762545_peak	chr10	12762545	12762545	MACS_chipSampleRep0_VS_controlSampleRep0_YAPTAZ_peak_4541	NA	NA	CAMK1D	371064	0	NA	RP11-186N15.3;OPTN
chr10_127662029_peak	chr10	127662029	127662029	NA	NA	peak_YAP1_NCI-H2052_7989	FANK1	76921	0	NA	NA
chr10_127751202_peak	chr10	127751202	127751202	NA	NA	peak_YAP1_NCI-H2052_7086	ADAM12	325822	0	DHX32	C10orf90
chr10_127823026_peak	chr10	127823026	127823026	NA	NA	peak_YAP1_NCI-H2052_11838	ADAM12	253998	0	NA	NA
chr10_127887983_peak	chr10	127887983	127887983	NA	NA	peak_YAP1_NCI-H2052_9154	ADAM12	189041	0	NA	C10orf90
chr10_127916495_peak	chr10	127916495	127916495	NA	NA	peak_YAP1_NCI-H2052_2354	ADAM12	160529	0	NA	NA
chr10_12793049_peak	chr10	12793049	12793049	MACS_chipSampleRep0_VS_controlSampleRep0_YAPTAZ_peak_4542	NA	NA	CAMK1D	401568	0	NA	MIR548Q
chr10_127932653_peak	chr10	127932653	127932653	NA	NA	peak_YAP1_NCI-H2052_3299	ADAM12	144371	0	NA	U2.24;NPS;ADAM12;C10orf90
chr10_127936216_peak	chr10	127936216	127936216	MACS_chipSampleRep0_VS_controlSampleRep0_YAPTAZ_peak_6524	NA	peak_YAP1_NCI-H2052_804	ADAM12	140808	0	NA	ADAM12
chr10_127941936_peak	chr10	127941936	127941936	NA	NA	peak_YAP1_NCI-H2052_4319	ADAM12	135088	0	NA	ADAM12
chr10_128039278_peak	chr10	128039278	128039278	MACS_chipSampleRep0_VS_controlSampleRep0_YAPTAZ_peak_6526	NA	peak_YAP1_NCI-H2052_2618	ADAM12	37746	0	NA	ADAM12;C10orf90
chr10_128073060_peak	chr10	128073060	128073060	NA	NA	peak_YAP1_NCI-H2052_1619	ADAM12	3964	0	DHX32	NA
chr10_128086769_peak	chr10	128086769	128086769	MACS_chipSampleRep0_VS_controlSampleRep0_YAPTAZ_peak_6530	peak_YAP1_SF268_2005	peak_YAP1_NCI-H2052_1631	ADAM12	-9745	0	DHX32	C10orf90
chr10_128148827_peak	chr10	128148827	128148827	MACS_chipSampleRep0_VS_controlSampleRep0_YAPTAZ_peak_6534	NA	NA	C10orf90	210252	0	NA	ADAM12;C10orf90
chr10_128556287_peak	chr10	128556287	128556287	NA	NA	peak_YAP1_NCI-H2052_4635	DOCK1	-37691	0	NA	RP11-223P11.2;C10orf90;DOCK1
chr10_128590911_peak	chr10	128590911	128590911	MACS_chipSampleRep0_VS_controlSampleRep0_YAPTAZ_peak_6536	NA	peak_YAP1_NCI-H2052_12054	DOCK1	-3067	0	NA	C10orf90
chr10_12887353_peak	chr10	12887353	12887353	MACS_chipSampleRep0_VS_controlSampleRep0_YAPTAZ_peak_4545	NA	NA	OPTN	-254096	0	NA	OPTN;MIR548Q
chr10_129721402_peak	chr10	129721402	129721402	MACS_chipSampleRep0_VS_controlSampleRep0_YAPTAZ_peak_6545	NA	peak_YAP1_NCI-H2052_9155	PTPRE	16077	0	NA	NA
chr10_129789608_peak	chr10	129789608	129789608	MACS_chipSampleRep0_VS_controlSampleRep0_YAPTAZ_peak_6550	NA	peak_YAP1_NCI-H2052_14317	PTPRE	84283	0	NA	PTPRE;CLRN3
chr10_129971842_peak	chr10	129971842	129971842	MACS_chipSampleRep0_VS_controlSampleRep0_YAPTAZ_peak_6559	NA	NA	MKI67	-47193	0	NA	PTPRE
chr10_13023755_peak	chr10	13023755	13023755	MACS_chipSampleRep0_VS_controlSampleRep0_YAPTAZ_peak_4546	NA	peak_YAP1_NCI-H2052_6930	CCDC3	117897	0	NA	MCM10;SEPHS1;OPTN;MIR548Q;UCMA
chr10_13026360_peak	chr10	13026360	13026360	NA	NA	peak_YAP1_NCI-H2052_12480	CCDC3	115292	0	NA	MCM10;SEPHS1;OPTN;MIR548Q;UCMA
chr10_131330193_peak	chr10	131330193	131330193	NA	NA	peak_YAP1_NCI-H2052_14730	AL355531.2	-20668	0	NA	MGMT
chr10_131792096_peak	chr10	131792096	131792096	NA	NA	peak_YAP1_NCI-H2052_11171	EBF3	-29991	0	NA	RP11-234G16.2;EBF3
chr10_131926246_peak	chr10	131926246	131926246	MACS_chipSampleRep0_VS_controlSampleRep0_YAPTAZ_peak_6564	NA	NA	GLRX3	-8417	0	NA	EBF3;RP11-234G16.2
chr10_133760015_peak	chr10	133760015	133760015	MACS_chipSampleRep0_VS_controlSampleRep0_YAPTAZ_peak_6570	NA	NA	PPP2R2D	12060	0	BNIP3	BNIP3;PPP2R2D;AL450307.1
chr10_133760110_peak	chr10	133760110	133760110	NA	NA	peak_YAP1_NCI-H2052_5379	PPP2R2D	12155	0	BNIP3	BNIP3;PPP2R2D;AL450307.1
chr10_133761644_peak	chr10	133761644	133761644	MACS_chipSampleRep0_VS_controlSampleRep0_YAPTAZ_peak_6571	NA	peak_YAP1_NCI-H2052_2906	PPP2R2D	13689	0	BNIP3	BNIP3;PPP2R2D
chr10_134261606_peak	chr10	134261606	134261606	MACS_chipSampleRep0_VS_controlSampleRep0_YAPTAZ_peak_6585	NA	NA	C10orf91	3775	0	LRRC27	NA
chr10_13428805_peak	chr10	13428805	13428805	NA	NA	peak_YAP1_NCI-H2052_15001	SEPHS1	-38508	0	NA	MIR548Q;RP11-214D15.2;RP11-445K13.2;SEPHS1
chr10_134295680_peak	chr10	134295680	134295680	MACS_chipSampleRep0_VS_controlSampleRep0_YAPTAZ_peak_6586	NA	NA	C10orf91	37849	0	INPP5A	C10orf91;NKX6-2;RP11-432J24.6
chr10_134330573_peak	chr10	134330573	134330573	MACS_chipSampleRep0_VS_controlSampleRep0_YAPTAZ_peak_6587	NA	NA	INPP5A	-20751	0	INPP5A	BNIP3;RP11-432J24.3;C10orf91;INPP5A;NKX6-2
chr10_134346396_peak	chr10	134346396	134346396	MACS_chipSampleRep0_VS_controlSampleRep0_YAPTAZ_peak_6588	NA	peak_YAP1_NCI-H2052_3193	INPP5A	-4928	0	INPP5A	C10orf91;BNIP3;PWWP2B;RP11-432J24.3
chr10_134497979_peak	chr10	134497979	134497979	MACS_chipSampleRep0_VS_controlSampleRep0_YAPTAZ_peak_6594	NA	NA	INPP5A	146655	0	NA	ZNF511;NKX6-2;BNIP3;RP11-432J24.6;C10orf91
chr10_135072924_peak	chr10	135072924	135072924	NA	NA	peak_YAP1_NCI-H2052_13980	ADAM8	17448	0	NA	BNIP3;ZNF511;RP11-122K13.12;MTG1;VENTX
chr10_135199551_peak	chr10	135199551	135199551	MACS_chipSampleRep0_VS_controlSampleRep0_YAPTAZ_peak_6611	NA	NA	MTG1	-4787	0	MTG1	NA
chr10_13542344_peak	chr10	13542344	13542344	MACS_chipSampleRep0_VS_controlSampleRep0_YAPTAZ_peak_4556	NA	NA	BEND7	28630	0	NA	SEPHS1;PRPF18;RP11-214D15.2;MCM10
chr10_13545923_peak	chr10	13545923	13545923	MACS_chipSampleRep0_VS_controlSampleRep0_YAPTAZ_peak_4558	NA	NA	BEND7	25051	0	NA	SEPHS1;PRPF18;RP11-214D15.2;MCM10
chr10_13569147_peak	chr10	13569147	13569147	MACS_chipSampleRep0_VS_controlSampleRep0_YAPTAZ_peak_4560	NA	NA	BEND7	1827	1	NA	NA
chr10_13755155_peak	chr10	13755155	13755155	NA	NA	peak_YAP1_NCI-H2052_11028	FRMD4A	748986	0	NA	RP11-142M10.2
chr10_13908332_peak	chr10	13908332	13908332	MACS_chipSampleRep0_VS_controlSampleRep0_YAPTAZ_peak_4569	NA	peak_YAP1_NCI-H2052_8394	FRMD4A	595809	0	FRMD4A	RP11-295P9.6;RP11-142M10.2
chr10_13924209_peak	chr10	13924209	13924209	MACS_chipSampleRep0_VS_controlSampleRep0_YAPTAZ_peak_4571	NA	peak_YAP1_NCI-H2052_2830	FRMD4A	579932	0	NA	RP11-397C18.2;RP11-142M10.2
chr10_13992055_peak	chr10	13992055	13992055	MACS_chipSampleRep0_VS_controlSampleRep0_YAPTAZ_peak_4575	NA	peak_YAP1_NCI-H2052_13909	FRMD4A	512086	0	FRMD4A	RP11-142M10.2;RP11-295P9.6;RP11-397C18.2
chr10_14003274_peak	chr10	14003274	14003274	NA	NA	peak_YAP1_NCI-H2052_8620	FRMD4A	500867	0	NA	RP11-295P9.6;RP11-142M10.2
chr10_14116596_peak	chr10	14116596	14116596	MACS_chipSampleRep0_VS_controlSampleRep0_YAPTAZ_peak_4580	peak_YAP1_SF268_2340	peak_YAP1_NCI-H2052_10787	FRMD4A	387545	0	FRMD4A	NA
chr10_14127053_peak	chr10	14127053	14127053	MACS_chipSampleRep0_VS_controlSampleRep0_YAPTAZ_peak_4581	NA	NA	FRMD4A	377088	0	FRMD4A	RP11-295P9.6
chr10_14168918_peak	chr10	14168918	14168918	MACS_chipSampleRep0_VS_controlSampleRep0_YAPTAZ_peak_4582	NA	NA	FRMD4A	335223	0	FRMD4A	RP11-397C18.2;RP11-295P9.6
chr10_14439193_peak	chr10	14439193	14439193	MACS_chipSampleRep0_VS_controlSampleRep0_YAPTAZ_peak_4586	peak_YAP1_SF268_1220	peak_YAP1_NCI-H2052_3582	FRMD4A	64948	0	NA	SUV39H2;NMT2;MEIG1;OLAH;RP11-142M10.2;RPP38;MIR1265;FRMD4A;HSPA14;RP11-397C18.2
chr10_14447212_peak	chr10	14447212	14447212	MACS_chipSampleRep0_VS_controlSampleRep0_YAPTAZ_peak_4588	peak_YAP1_SF268_1896	peak_YAP1_NCI-H2052_2723	FRMD4A	56929	0	NA	FRMD4A;MIR1265;RP11-142M10.2;HSPA14
chr10_14519045_peak	chr10	14519045	14519045	MACS_chipSampleRep0_VS_controlSampleRep0_YAPTAZ_peak_4592	NA	peak_YAP1_NCI-H2052_7861	FRMD4A	-14904	0	NA	MEIG1;ACBD7;SUV39H2;OLAH;MIR1265;HSPA14
chr10_14620743_peak	chr10	14620743	14620743	MACS_chipSampleRep0_VS_controlSampleRep0_YAPTAZ_peak_4594	NA	NA	FAM107B	196153	0	FAM107B;ARMETL1;HSPA14	SUV39H2;FRMD4A;RPP38;ACBD7;HSPA14;MEIG1
chr10_14630319_peak	chr10	14630319	14630319	MACS_chipSampleRep0_VS_controlSampleRep0_YAPTAZ_peak_4595	NA	NA	FAM107B	186577	0	FAM107B;ARMETL1;HSPA14	FAM107B;SUV39H2;FRMD4A;ACBD7;RPP38;HSPA14;MEIG1
chr10_14696042_peak	chr10	14696042	14696042	NA	NA	peak_YAP1_NCI-H2052_14556	FAM107B	120854	0	ARMETL1;HSPA14;SUV39H2	NMT2;FAM107B;SUV39H2;FRMD4A;MEIG1;RPP38;ACBD7;HSPA14
chr10_14755282_peak	chr10	14755282	14755282	MACS_chipSampleRep0_VS_controlSampleRep0_YAPTAZ_peak_4599	NA	peak_YAP1_NCI-H2052_3271	FAM107B	61614	0	FAM107B	SUV39H2;HSPA14;ACBD7;MEIG1;RP11-7C6.1;FAM107B
chr10_14824860_peak	chr10	14824860	14824860	MACS_chipSampleRep0_VS_controlSampleRep0_YAPTAZ_peak_4601	NA	peak_YAP1_NCI-H2052_5544	FAM107B	-7964	0	NA	FRMD4A;RPP38;ACBD7;HSPA14;OLAH;SUV39H2
chr10_14862217_peak	chr10	14862217	14862217	MACS_chipSampleRep0_VS_controlSampleRep0_YAPTAZ_peak_4602	NA	peak_YAP1_NCI-H2052_15590	HSPA14	-17946	0	NA	MEIG1;ACBD7;HSPA14;RP11-7C6.1;RPP38;SUV39H2;OLAH
chr10_15242887_peak	chr10	15242887	15242887	MACS_chipSampleRep0_VS_controlSampleRep0_YAPTAZ_peak_4610	peak_YAP1_SF268_644	peak_YAP1_NCI-H2052_239	NMT2	-32195	0	NMT2	FRMD4A;MEIG1;SUV39H2;HSPA14;RPP38;FAM171A1;ACBD7;OLAH;NMT2
chr10_16896810_peak	chr10	16896810	16896810	MACS_chipSampleRep0_VS_controlSampleRep0_YAPTAZ_peak_4622	NA	NA	CUBN	275020	0	TRDMT1;VIM	C1QL3;FAM188A;RP11-124N14.4;CUBN
chr10_16951367_peak	chr10	16951367	16951367	NA	NA	peak_YAP1_NCI-H2052_8810	CUBN	220463	0	TRDMT1;VIM	C1QL3;snoU13.410;RP11-124N14.4;CUBN;RP11-197M22.2
chr10_17008236_peak	chr10	17008236	17008236	MACS_chipSampleRep0_VS_controlSampleRep0_YAPTAZ_peak_4624	NA	peak_YAP1_NCI-H2052_16370	CUBN	163594	0	TRDMT1;VIM	PTPLA;FAM188A;RP11-124N14.3;RP11-124N14.4;TRDMT1;RP11-414K1.3;CUBN;ST8SIA6
chr10_17010590_peak	chr10	17010590	17010590	MACS_chipSampleRep0_VS_controlSampleRep0_YAPTAZ_peak_4626	NA	peak_YAP1_NCI-H2052_14557	CUBN	161240	0	TRDMT1;VIM	RP11-124N14.3;CUBN;RP11-124N14.4
chr10_17029494_peak	chr10	17029494	17029494	MACS_chipSampleRep0_VS_controlSampleRep0_YAPTAZ_peak_4627	NA	NA	CUBN	142336	0	TRDMT1;VIM	CUBN;RP11-124N14.4;RP11-414K1.3
chr10_17067544_peak	chr10	17067544	17067544	MACS_chipSampleRep0_VS_controlSampleRep0_YAPTAZ_peak_4630	NA	peak_YAP1_NCI-H2052_14731	CUBN	104286	0	TRDMT1;VIM	TRDMT1;RP11-124N14.3;PTPLA;RP11-124N14.4
chr10_17101566_peak	chr10	17101566	17101566	MACS_chipSampleRep0_VS_controlSampleRep0_YAPTAZ_peak_4633	peak_YAP1_SF268_2092	peak_YAP1_NCI-H2052_10966	CUBN	70264	0	TRDMT1;VIM	C1QL3;CUBN;RP11-124N14.3;RP11-124N14.4
chr10_17105211_peak	chr10	17105211	17105211	MACS_chipSampleRep0_VS_controlSampleRep0_YAPTAZ_peak_4635	NA	NA	CUBN	66619	0	TRDMT1;VIM	CUBN;RP11-124N14.3;TRDMT1;RP11-124N14.4
chr10_17117684_peak	chr10	17117684	17117684	MACS_chipSampleRep0_VS_controlSampleRep0_YAPTAZ_peak_4636	NA	peak_YAP1_NCI-H2052_8029	CUBN	54146	0	TRDMT1;VIM	CUBN;RP11-124N14.3;TRDMT1;RP11-124N14.4
chr10_17130601_peak	chr10	17130601	17130601	MACS_chipSampleRep0_VS_controlSampleRep0_YAPTAZ_peak_4637	NA	NA	CUBN	41229	0	VIM	RP11-124N14.4;TRDMT1;RP11-124N14.3;CUBN;RP11-414K1.3
chr10_17157829_peak	chr10	17157829	17157829	MACS_chipSampleRep0_VS_controlSampleRep0_YAPTAZ_peak_4639	NA	NA	CUBN	14001	0	TRDMT1;VIM	RP11-124N14.4;TRDMT1;RP11-124N14.3;RP11-414K1.3
chr10_17252554_peak	chr10	17252554	17252554	MACS_chipSampleRep0_VS_controlSampleRep0_YAPTAZ_peak_4644	NA	NA	TRDMT1	-8501	0	TRDMT1;VIM	FAM188A;RP11-124N14.3;CUBN
chr10_17395745_peak	chr10	17395745	17395745	NA	NA	peak_YAP1_NCI-H2052_14318	ST8SIA6	100584	0	RSU1	PTPLA;CUBN;STAM;RP11-414K1.3
chr10_17547052_peak	chr10	17547052	17547052	MACS_chipSampleRep0_VS_controlSampleRep0_YAPTAZ_peak_4651	NA	peak_YAP1_NCI-H2052_9021	ST8SIA6	-50723	0	NA	STAM;FAM188A;PTPLA;ST8SIA6;RP11-414K1.3
chr10_17554626_peak	chr10	17554626	17554626	NA	peak_YAP1_SF268_1970	peak_YAP1_NCI-H2052_2988	ST8SIA6	-58297	0	RSU1;PTPLA	RP11-414K1.3;ARL5B;FAM188A;ST8SIA6;PTPLA;STAM
chr10_17554746_peak	chr10	17554746	17554746	MACS_chipSampleRep0_VS_controlSampleRep0_YAPTAZ_peak_4653	NA	NA	ST8SIA6	-58417	0	RSU1;PTPLA	RP11-414K1.3;ARL5B;FAM188A;ST8SIA6;PTPLA;STAM
chr10_17569733_peak	chr10	17569733	17569733	MACS_chipSampleRep0_VS_controlSampleRep0_YAPTAZ_peak_4654	NA	peak_YAP1_NCI-H2052_5722	ST8SIA6	-73404	0	RSU1;PTPLA	STAM;ST8SIA6;PTPLA
chr10_17715895_peak	chr10	17715895	17715895	MACS_chipSampleRep0_VS_controlSampleRep0_YAPTAZ_peak_4657	peak_YAP1_SF268_2251	peak_YAP1_NCI-H2052_9832	STAM	29771	0	NA	NA
chr10_179653_peak	chr10	179653	179653	MACS_chipSampleRep0_VS_controlSampleRep0_YAPTAZ_peak_4287	NA	peak_YAP1_NCI-H2052_8439	ZMYND11	-752	1	NA	NA
chr10_18270858_peak	chr10	18270858	18270858	MACS_chipSampleRep0_VS_controlSampleRep0_YAPTAZ_peak_4658	NA	peak_YAP1_NCI-H2052_14059	SLC39A12	30090	0	NA	SLC39A12;STAM;CACNB2
chr10_18519004_peak	chr10	18519004	18519004	MACS_chipSampleRep0_VS_controlSampleRep0_YAPTAZ_peak_4660	NA	peak_YAP1_NCI-H2052_6713	CACNB2	89398	0	NA	SLC39A12;RP11-109I13.2;PTPLA
chr10_18895219_peak	chr10	18895219	18895219	MACS_chipSampleRep0_VS_controlSampleRep0_YAPTAZ_peak_4663	NA	NA	NSUN6	45332	0	NA	NSUN6;ARL5B;RP11-383B4.4
chr10_18955933_peak	chr10	18955933	18955933	MACS_chipSampleRep0_VS_controlSampleRep0_YAPTAZ_peak_4666	NA	NA	ARL5B	7599	0	NSUN6	PTPLA
chr10_18971202_peak	chr10	18971202	18971202	MACS_chipSampleRep0_VS_controlSampleRep0_YAPTAZ_peak_4667	NA	NA	ARL5B	22868	0	NA	NSUN6
chr10_19207677_peak	chr10	19207677	19207677	MACS_chipSampleRep0_VS_controlSampleRep0_YAPTAZ_peak_4668	NA	peak_YAP1_NCI-H2052_7226	ARL5B	259343	0	NA	U3.13;PLXDC2
chr10_19480561_peak	chr10	19480561	19480561	NA	NA	peak_YAP1_NCI-H2052_13981	C10orf112	-12218	0	NA	RP11-354E11.2;U3.13
chr10_19591285_peak	chr10	19591285	19591285	NA	NA	peak_YAP1_NCI-H2052_14142	C10orf112	98506	0	NA	RP11-575A19.2;PLXDC2;RP11-354E11.2
chr10_19927632_peak	chr10	19927632	19927632	MACS_chipSampleRep0_VS_controlSampleRep0_YAPTAZ_peak_4672	NA	NA	C10orf112	434853	0	NA	RP11-575A19.2;U3.13;RP11-354E11.2;PLXDC2;AL353147.1
chr10_19943753_peak	chr10	19943753	19943753	NA	NA	peak_YAP1_NCI-H2052_13172	C10orf112	450974	0	NA	AL353147.1;PLXDC2;RP11-354E11.2;U3.13
chr10_19991318_peak	chr10	19991318	19991318	MACS_chipSampleRep0_VS_controlSampleRep0_YAPTAZ_peak_4675	NA	NA	C10orf112	498539	0	NA	RP11-575A19.2;RP11-354E11.2;U3.13;AL353147.1
chr10_20395014_peak	chr10	20395014	20395014	NA	NA	peak_YAP1_NCI-H2052_14732	PLXDC2	289846	0	NA	PLXDC2
chr10_20474278_peak	chr10	20474278	20474278	MACS_chipSampleRep0_VS_controlSampleRep0_YAPTAZ_peak_4681	NA	NA	PLXDC2	369110	0	NA	PLXDC2;RP11-575A19.2
chr10_20755868_peak	chr10	20755868	20755868	MACS_chipSampleRep0_VS_controlSampleRep0_YAPTAZ_peak_4682	NA	NA	PLXDC2	650700	0	NA	RP11-575A19.2;PLXDC2;RP11-354E11.2
chr10_20912126_peak	chr10	20912126	20912126	MACS_chipSampleRep0_VS_controlSampleRep0_YAPTAZ_peak_4685	NA	NA	C10orf113	523362	0	NA	PLXDC2;AL353147.1
chr10_21180477_peak	chr10	21180477	21180477	MACS_chipSampleRep0_VS_controlSampleRep0_YAPTAZ_peak_4692	NA	peak_YAP1_NCI-H2052_10903	NEBL	282639	0	NA	C10orf113;RNU6-15
chr10_21336610_peak	chr10	21336610	21336610	MACS_chipSampleRep0_VS_controlSampleRep0_YAPTAZ_peak_4696	NA	NA	NEBL	126506	0	NA	RNU6-15
chr10_2154382_peak	chr10	2154382	2154382	MACS_chipSampleRep0_VS_controlSampleRep0_YAPTAZ_peak_4319	peak_YAP1_SF268_409	peak_YAP1_NCI-H2052_2520	ADARB2	-374712	0	NA	U6.1309;U6.735
chr10_21581801_peak	chr10	21581801	21581801	MACS_chipSampleRep0_VS_controlSampleRep0_YAPTAZ_peak_4702	peak_YAP1_SF268_1549	peak_YAP1_NCI-H2052_2786	NEBL	-118685	0	C10orf114;C10orf140;MLLT10	C10orf113;ARL5B;RNU6-15;MIR1915;C10orf140;MLLT10
chr10_21626021_peak	chr10	21626021	21626021	MACS_chipSampleRep0_VS_controlSampleRep0_YAPTAZ_peak_4707	peak_YAP1_SF268_2081	peak_YAP1_NCI-H2052_2867	C10orf114	160170	0	C10orf140;BMI1	MLLT10;MIR1915;U6.669;RNU6-15
chr10_21653500_peak	chr10	21653500	21653500	NA	NA	peak_YAP1_NCI-H2052_15810	C10orf114	132691	0	NA	MLLT10;RNU6-15;MIR1915
chr10_22216074_peak	chr10	22216074	22216074	MACS_chipSampleRep0_VS_controlSampleRep0_YAPTAZ_peak_4717	NA	peak_YAP1_NCI-H2052_11909	DNAJC1	76624	0	C10orf140	MIR1915;MLLT10
chr10_22216700_peak	chr10	22216700	22216700	MACS_chipSampleRep0_VS_controlSampleRep0_YAPTAZ_peak_4718	NA	NA	DNAJC1	75998	0	C10orf140	MIR1915;MLLT10
chr10_2250517_peak	chr10	2250517	2250517	MACS_chipSampleRep0_VS_controlSampleRep0_YAPTAZ_peak_4321	NA	NA	ADARB2	-470847	0	NA	U6.1309
chr10_22518541_peak	chr10	22518541	22518541	MACS_chipSampleRep0_VS_controlSampleRep0_YAPTAZ_peak_4721	NA	NA	COMMD3	-86362	0	BMI1	COMMD3;RNU6-15;ARMC3;MIR1915
chr10_22534691_peak	chr10	22534691	22534691	MACS_chipSampleRep0_VS_controlSampleRep0_YAPTAZ_peak_4722	NA	peak_YAP1_NCI-H2052_6008	COMMD3	-70212	0	NA	DNAJC1;RNU6-15;MIR1915;C10orf115;COMMD3
chr10_22535631_peak	chr10	22535631	22535631	NA	NA	peak_YAP1_NCI-H2052_9674	COMMD3	-69272	0	NA	DNAJC1;RNU6-15;MIR1915;C10orf115;COMMD3
chr10_22535992_peak	chr10	22535992	22535992	NA	NA	peak_YAP1_NCI-H2052_12858	COMMD3	-68911	0	NA	DNAJC1;RNU6-15;MIR1915;C10orf115;COMMD3
chr10_2256452_peak	chr10	2256452	2256452	MACS_chipSampleRep0_VS_controlSampleRep0_YAPTAZ_peak_4322	NA	peak_YAP1_NCI-H2052_14401	ADARB2	-476782	0	NA	NA
chr10_22723012_peak	chr10	22723012	22723012	MACS_chipSampleRep0_VS_controlSampleRep0_YAPTAZ_peak_4730	NA	peak_YAP1_NCI-H2052_4573	SPAG6	88613	0	NA	MIR1915;ARMC3;COMMD3
chr10_23094345_peak	chr10	23094345	23094345	MACS_chipSampleRep0_VS_controlSampleRep0_YAPTAZ_peak_4741	NA	NA	PIP4K2A	-90861	0	NA	ARMC3;DNAJC1;PIP4K2A
chr10_23620991_peak	chr10	23620991	23620991	NA	NA	peak_YAP1_NCI-H2052_8164	C10orf67	12783	0	NA	snoU13.110;C10orf115;RP11-371A19.2
chr10_23627614_peak	chr10	23627614	23627614	NA	NA	peak_YAP1_NCI-H2052_14558	C10orf67	6160	0	NA	NA
chr10_23673492_peak	chr10	23673492	23673492	NA	NA	peak_YAP1_NCI-H2052_2593	C10orf67	-39718	0	NA	C10orf115;KIAA1217;RP11-371A19.2
chr10_23689017_peak	chr10	23689017	23689017	MACS_chipSampleRep0_VS_controlSampleRep0_YAPTAZ_peak_4749	peak_YAP1_SF268_1619	peak_YAP1_NCI-H2052_1113	OTUD1	-39181	0	OTUD1	NA
chr10_23811525_peak	chr10	23811525	23811525	MACS_chipSampleRep0_VS_controlSampleRep0_YAPTAZ_peak_4753	NA	peak_YAP1_NCI-H2052_8811	OTUD1	83327	0	NA	MSRB2;KIAA1217;RP11-371A19.2;PTF1A;C10orf115;snoU13.110;SNORA40.14
chr10_24561528_peak	chr10	24561528	24561528	NA	peak_YAP1_SF268_620	NA	KIAA1217	577853	0	NA	C10orf115
chr10_25052052_peak	chr10	25052052	25052052	MACS_chipSampleRep0_VS_controlSampleRep0_YAPTAZ_peak_4768	peak_YAP1_SF268_1147	peak_YAP1_NCI-H2052_2001	ARHGAP21	-39455	0	NA	AL512598.1;ARHGAP21
chr10_25103968_peak	chr10	25103968	25103968	MACS_chipSampleRep0_VS_controlSampleRep0_YAPTAZ_peak_4769	NA	peak_YAP1_NCI-H2052_9364	ARHGAP21	-91371	0	NA	ARHGAP21
chr10_25147320_peak	chr10	25147320	25147320	MACS_chipSampleRep0_VS_controlSampleRep0_YAPTAZ_peak_4770	NA	peak_YAP1_NCI-H2052_14143	PRTFDC1	94213	0	NA	AL512598.1;ARHGAP21
chr10_25151699_peak	chr10	25151699	25151699	MACS_chipSampleRep0_VS_controlSampleRep0_YAPTAZ_peak_4771	NA	NA	PRTFDC1	89834	0	THNSL1	ARHGAP21;AL512598.1;ENKUR
chr10_25186487_peak	chr10	25186487	25186487	MACS_chipSampleRep0_VS_controlSampleRep0_YAPTAZ_peak_4774	NA	peak_YAP1_NCI-H2052_8483	PRTFDC1	55046	0	NA	ARHGAP21;AL512598.1;ENKUR
chr10_25349161_peak	chr10	25349161	25349161	MACS_chipSampleRep0_VS_controlSampleRep0_YAPTAZ_peak_4777	NA	NA	THNSL1	43574	0	NA	GPR158;ENKUR;AL512598.1
chr10_26757329_peak	chr10	26757329	26757329	MACS_chipSampleRep0_VS_controlSampleRep0_YAPTAZ_peak_4783	NA	peak_YAP1_NCI-H2052_2697	APBB1IP	30197	0	NA	ABI1;APBB1IP
chr10_26776578_peak	chr10	26776578	26776578	NA	NA	peak_YAP1_NCI-H2052_14319	APBB1IP	49446	0	NA	APBB1IP
chr10_27935323_peak	chr10	27935323	27935323	NA	NA	peak_YAP1_NCI-H2052_13173	MKX	99666	0	NA	RP11-360I20.2
chr10_28343349_peak	chr10	28343349	28343349	NA	NA	peak_YAP1_NCI-H2052_15186	MPP7	280066	0	NA	NA
chr10_28361662_peak	chr10	28361662	28361662	MACS_chipSampleRep0_VS_controlSampleRep0_YAPTAZ_peak_4805	NA	NA	MPP7	261753	0	NA	RP11-360I20.2
chr10_28419426_peak	chr10	28419426	28419426	MACS_chipSampleRep0_VS_controlSampleRep0_YAPTAZ_peak_4810	NA	peak_YAP1_NCI-H2052_7137	MPP7	203989	0	NA	MPP7;RP11-360I20.2
chr10_28428238_peak	chr10	28428238	28428238	MACS_chipSampleRep0_VS_controlSampleRep0_YAPTAZ_peak_4812	NA	peak_YAP1_NCI-H2052_8669	MPP7	195177	0	NA	NA
chr10_28508417_peak	chr10	28508417	28508417	NA	NA	peak_YAP1_NCI-H2052_12859	MPP7	114998	0	NA	MPP7
chr10_29008871_peak	chr10	29008871	29008871	NA	NA	peak_YAP1_NCI-H2052_13741	BAMBI	42600	0	NA	C10orf126;U6.215
chr10_29023806_peak	chr10	29023806	29023806	NA	NA	peak_YAP1_NCI-H2052_11029	BAMBI	57535	0	NA	U6.215;C10orf126
chr10_29328845_peak	chr10	29328845	29328845	NA	NA	peak_YAP1_NCI-H2052_16250	C10orf126	193508	0	NA	C10orf126;U6.215;LYZL1
chr10_29394628_peak	chr10	29394628	29394628	MACS_chipSampleRep0_VS_controlSampleRep0_YAPTAZ_peak_4827	NA	peak_YAP1_NCI-H2052_7372	LYZL1	-183362	0	NA	LYZL1;U6.215;C10orf126
chr10_29430124_peak	chr10	29430124	29430124	NA	NA	peak_YAP1_NCI-H2052_5056	LYZL1	-147866	0	BAMBI	NA
chr10_29430851_peak	chr10	29430851	29430851	MACS_chipSampleRep0_VS_controlSampleRep0_YAPTAZ_peak_4828	peak_YAP1_SF268_1017	peak_YAP1_NCI-H2052_2773	LYZL1	-147139	0	BAMBI	C10orf126;MIR938;LYZL1;U6.215
chr10_29475322_peak	chr10	29475322	29475322	MACS_chipSampleRep0_VS_controlSampleRep0_YAPTAZ_peak_4831	NA	NA	LYZL1	-102668	0	NA	MIR604;U6.215;LYZL1;C10orf126
chr10_29543642_peak	chr10	29543642	29543642	NA	peak_YAP1_SF268_1254	NA	LYZL1	-34348	0	NA	C10orf126;U6.215;MIR604;LYZL1;U4atac.12
chr10_29790894_peak	chr10	29790894	29790894	MACS_chipSampleRep0_VS_controlSampleRep0_YAPTAZ_peak_4833	NA	NA	SVIL	234816	0	NA	U6.833;MIR604;MIR938
chr10_29947998_peak	chr10	29947998	29947998	MACS_chipSampleRep0_VS_controlSampleRep0_YAPTAZ_peak_4838	NA	peak_YAP1_NCI-H2052_5272	SVIL	77712	0	SVIL	MIR604;LYZL1;U6.833;SVIL;MIR938
chr10_30096622_peak	chr10	30096622	30096622	MACS_chipSampleRep0_VS_controlSampleRep0_YAPTAZ_peak_4845	NA	NA	SVIL	-70912	0	SVIL	SVIL;MIR938
chr10_30238489_peak	chr10	30238489	30238489	NA	NA	peak_YAP1_NCI-H2052_4830	KIAA1462	165934	0	SVIL	MIR938;U6.833;NRP1;SVIL;MIR604
chr10_30238565_peak	chr10	30238565	30238565	MACS_chipSampleRep0_VS_controlSampleRep0_YAPTAZ_peak_4846	NA	NA	KIAA1462	165858	0	SVIL	MIR938;U6.833;NRP1;SVIL;MIR604
chr10_30471984_peak	chr10	30471984	30471984	MACS_chipSampleRep0_VS_controlSampleRep0_YAPTAZ_peak_4847	NA	NA	KIAA1462	-67561	0	KIAA1462	MIR938;U6.201;KIAA1462;SVIL
chr10_30496823_peak	chr10	30496823	30496823	MACS_chipSampleRep0_VS_controlSampleRep0_YAPTAZ_peak_4849	NA	NA	KIAA1462	-92400	0	KIAA1462	MAP3K8;U6.833;MIR604;KIF5B
chr10_30642952_peak	chr10	30642952	30642952	MACS_chipSampleRep0_VS_controlSampleRep0_YAPTAZ_peak_4850	NA	NA	MTPAP	20425	0	NA	MAP3K8
chr10_30712356_peak	chr10	30712356	30712356	MACS_chipSampleRep0_VS_controlSampleRep0_YAPTAZ_peak_4852	NA	peak_YAP1_NCI-H2052_7554	MAP3K8	-10510	0	MAP3K8	NA
chr10_30971501_peak	chr10	30971501	30971501	MACS_chipSampleRep0_VS_controlSampleRep0_YAPTAZ_peak_4856	NA	peak_YAP1_NCI-H2052_12406	LYZL2	-52810	0	LOC220930;ZEB1	NA
chr10_31025894_peak	chr10	31025894	31025894	MACS_chipSampleRep0_VS_controlSampleRep0_YAPTAZ_peak_4857	NA	peak_YAP1_NCI-H2052_15811	LYZL2	-107203	0	ZNF438;LOC220930;ZEB1	KIF5B;ZNF438;MAP3K8
chr10_31293653_peak	chr10	31293653	31293653	MACS_chipSampleRep0_VS_controlSampleRep0_YAPTAZ_peak_4861	NA	NA	ZNF438	27213	0	ZNF438;LOC220930;ZEB1	ZNF438
chr10_31323670_peak	chr10	31323670	31323670	MACS_chipSampleRep0_VS_controlSampleRep0_YAPTAZ_peak_4868	NA	peak_YAP1_NCI-H2052_7903	ZNF438	-2804	0	NA	NA
chr10_31364558_peak	chr10	31364558	31364558	MACS_chipSampleRep0_VS_controlSampleRep0_YAPTAZ_peak_4872	NA	peak_YAP1_NCI-H2052_11111	ZNF438	-43692	0	NA	ZNF438;ZEB1
chr10_3137718_peak	chr10	3137718	3137718	MACS_chipSampleRep0_VS_controlSampleRep0_YAPTAZ_peak_4328	NA	peak_YAP1_NCI-H2052_7506	PFKP	28006	0	NA	KLF6;RP11-184A2.3;RP11-298E9.3;PFKP
chr10_31423790_peak	chr10	31423790	31423790	MACS_chipSampleRep0_VS_controlSampleRep0_YAPTAZ_peak_4876	NA	peak_YAP1_NCI-H2052_13742	ZNF438	-102924	0	LOC220930;ZEB1	ZNF438
chr10_3149719_peak	chr10	3149719	3149719	MACS_chipSampleRep0_VS_controlSampleRep0_YAPTAZ_peak_4329	NA	NA	PFKP	40007	0	NA	PFKP;RP11-298E9.3
chr10_32044099_peak	chr10	32044099	32044099	MACS_chipSampleRep0_VS_controlSampleRep0_YAPTAZ_peak_4885	NA	NA	ARHGAP12	173643	0	NA	KIF5B
chr10_32058699_peak	chr10	32058699	32058699	NA	NA	peak_YAP1_NCI-H2052_10847	ARHGAP12	159043	0	ZNF438	KIF5B
chr10_32229909_peak	chr10	32229909	32229909	MACS_chipSampleRep0_VS_controlSampleRep0_YAPTAZ_peak_4891	peak_YAP1_SF268_2021	peak_YAP1_NCI-H2052_3044	ARHGAP12	-12167	0	ARHGAP12	KIF5B;EPC1
chr10_3240016_peak	chr10	3240016	3240016	MACS_chipSampleRep0_VS_controlSampleRep0_YAPTAZ_peak_4331	NA	NA	PITRM1	-25013	0	NA	RP11-184A2.3;KLF6;AL451164.1;AKR1E2
chr10_32418779_peak	chr10	32418779	32418779	NA	NA	peak_YAP1_NCI-H2052_16251	KIF5B	-73420	0	NA	KIF5B;U7.93
chr10_32528898_peak	chr10	32528898	32528898	NA	NA	peak_YAP1_NCI-H2052_15266	EPC1	138828	0	EPC1	EPC1;KIF5B;U7.93
chr10_32587195_peak	chr10	32587195	32587195	MACS_chipSampleRep0_VS_controlSampleRep0_YAPTAZ_peak_4898	NA	NA	EPC1	80531	0	NA	RP11-135A24.4;EPC1;KIF5B
chr10_3259722_peak	chr10	3259722	3259722	NA	NA	peak_YAP1_NCI-H2052_10904	PITRM1	-44719	0	KLF6	KLF6;RP11-184A2.3
chr10_3307388_peak	chr10	3307388	3307388	MACS_chipSampleRep0_VS_controlSampleRep0_YAPTAZ_peak_4334	NA	NA	PITRM1	-92385	0	NA	AL451164.1;AKR1E2
chr10_33271481_peak	chr10	33271481	33271481	MACS_chipSampleRep0_VS_controlSampleRep0_YAPTAZ_peak_4910	NA	peak_YAP1_NCI-H2052_5977	ITGB1	23239	0	ITGB1	ITGB1;EPC1
chr10_33272388_peak	chr10	33272388	33272388	MACS_chipSampleRep0_VS_controlSampleRep0_YAPTAZ_peak_4911	NA	peak_YAP1_NCI-H2052_10422	ITGB1	22332	0	ITGB1	ITGB1;EPC1
chr10_33299340_peak	chr10	33299340	33299340	MACS_chipSampleRep0_VS_controlSampleRep0_YAPTAZ_peak_4914	NA	NA	ITGB1	-4620	0	ITGB1	EPC1
chr10_333962_peak	chr10	333962	333962	MACS_chipSampleRep0_VS_controlSampleRep0_YAPTAZ_peak_4289	NA	NA	DIP2C	401721	0	NA	NCRNA00200;RP11-490E15.2;ZMYND11
chr10_33403829_peak	chr10	33403829	33403829	NA	NA	peak_YAP1_NCI-H2052_9719	ITGB1	-109109	0	NA	NRP1;RP11-342D11.2
chr10_33405474_peak	chr10	33405474	33405474	NA	NA	peak_YAP1_NCI-H2052_15692	ITGB1	-110754	0	NA	NRP1;ITGB1;RP11-342D11.2;RP11-90B22.2
chr10_33418693_peak	chr10	33418693	33418693	NA	NA	peak_YAP1_NCI-H2052_7626	ITGB1	-123973	0	NA	NRP1
chr10_33423120_peak	chr10	33423120	33423120	NA	NA	peak_YAP1_NCI-H2052_9956	ITGB1	-128400	0	NA	NRP1
chr10_33445202_peak	chr10	33445202	33445202	MACS_chipSampleRep0_VS_controlSampleRep0_YAPTAZ_peak_4919	NA	NA	ITGB1	-150482	0	NA	EPC1;RP11-342D11.2;ITGB1
chr10_33453534_peak	chr10	33453534	33453534	MACS_chipSampleRep0_VS_controlSampleRep0_YAPTAZ_peak_4920	NA	NA	ITGB1	-158814	0	NA	EPC1;RP11-342D11.2;ITGB1
chr10_33505810_peak	chr10	33505810	33505810	MACS_chipSampleRep0_VS_controlSampleRep0_YAPTAZ_peak_4921	NA	peak_YAP1_NCI-H2052_12626	NRP1	119380	0	NA	NA
chr10_33527048_peak	chr10	33527048	33527048	MACS_chipSampleRep0_VS_controlSampleRep0_YAPTAZ_peak_4923	peak_YAP1_SF268_1092	peak_YAP1_NCI-H2052_2130	NRP1	98142	0	NA	NRP1;RP11-342D11.2
chr10_33527780_peak	chr10	33527780	33527780	NA	NA	peak_YAP1_NCI-H2052_12407	NRP1	97410	0	NA	NRP1;RP11-342D11.2
chr10_33553301_peak	chr10	33553301	33553301	NA	NA	peak_YAP1_NCI-H2052_5106	NRP1	71889	0	NA	RP11-342D11.2;RP11-90B22.2;NRP1
chr10_33553379_peak	chr10	33553379	33553379	MACS_chipSampleRep0_VS_controlSampleRep0_YAPTAZ_peak_4925	NA	NA	NRP1	71811	0	NA	RP11-342D11.2;RP11-90B22.2;NRP1
chr10_33655020_peak	chr10	33655020	33655020	NA	NA	peak_YAP1_NCI-H2052_4695	NRP1	-29830	0	NRP1	NRP1;RP11-90B22.2
chr10_33655274_peak	chr10	33655274	33655274	MACS_chipSampleRep0_VS_controlSampleRep0_YAPTAZ_peak_4937	NA	NA	NRP1	-30084	0	NRP1	NRP1;RP11-90B22.2
chr10_33701812_peak	chr10	33701812	33701812	NA	NA	peak_YAP1_NCI-H2052_10300	NRP1	-76622	0	NA	RP11-90B22.2;NRP1
chr10_34242105_peak	chr10	34242105	34242105	NA	NA	peak_YAP1_NCI-H2052_13982	NRP1	-616915	0	NA	PARD3;NRP1
chr10_34413857_peak	chr10	34413857	34413857	MACS_chipSampleRep0_VS_controlSampleRep0_YAPTAZ_peak_4946	NA	NA	PARD3	690396	0	NA	NRP1
chr10_34569721_peak	chr10	34569721	34569721	NA	NA	peak_YAP1_NCI-H2052_12261	PARD3	534532	0	NA	NRP1
chr10_3468719_peak	chr10	3468719	3468719	MACS_chipSampleRep0_VS_controlSampleRep0_YAPTAZ_peak_4337	NA	NA	PITRM1	-253716	0	NA	RP11-184A2.3;AL451164.1;KLF6;RP11-184A2.2
chr10_34783095_peak	chr10	34783095	34783095	NA	NA	peak_YAP1_NCI-H2052_5786	PARD3	321158	0	NA	NRP1;PARD3
chr10_34815270_peak	chr10	34815270	34815270	NA	NA	peak_YAP1_NCI-H2052_10539	PARD3	288983	0	NA	PARD3;CUL2;U6.899
chr10_34817340_peak	chr10	34817340	34817340	MACS_chipSampleRep0_VS_controlSampleRep0_YAPTAZ_peak_4952	peak_YAP1_SF268_1221	peak_YAP1_NCI-H2052_3308	PARD3	286913	0	NA	PARD3;CUL2;U6.899
chr10_34888077_peak	chr10	34888077	34888077	NA	NA	peak_YAP1_NCI-H2052_14402	PARD3	216176	0	NA	CUL2;RP11-90B22.2;PARD3
chr10_3494547_peak	chr10	3494547	3494547	MACS_chipSampleRep0_VS_controlSampleRep0_YAPTAZ_peak_4338	NA	NA	PITRM1	-279544	0	NA	KLF6;RP11-184A2.2;RP11-184A2.3
chr10_3495382_peak	chr10	3495382	3495382	MACS_chipSampleRep0_VS_controlSampleRep0_YAPTAZ_peak_4339	NA	NA	PITRM1	-280379	0	NA	KLF6;RP11-184A2.2;RP11-184A2.3
chr10_3497771_peak	chr10	3497771	3497771	NA	NA	peak_YAP1_NCI-H2052_15109	PITRM1	-282768	0	NA	RP11-184A2.2;KLF6;AL451164.1;RP11-184A2.3
chr10_34988131_peak	chr10	34988131	34988131	MACS_chipSampleRep0_VS_controlSampleRep0_YAPTAZ_peak_4956	peak_YAP1_SF268_1458	peak_YAP1_NCI-H2052_6256	PARD3	116122	0	NA	CREM;CUL2;PARD3;U6.899
chr10_35010326_peak	chr10	35010326	35010326	MACS_chipSampleRep0_VS_controlSampleRep0_YAPTAZ_peak_4960	NA	NA	PARD3	93927	0	PARD3	U6.899;PARD3
chr10_35020953_peak	chr10	35020953	35020953	NA	NA	peak_YAP1_NCI-H2052_7328	PARD3	83300	0	NA	PARD3;CUL2
chr10_35022167_peak	chr10	35022167	35022167	NA	NA	peak_YAP1_NCI-H2052_10354	PARD3	82086	0	NA	PARD3;CUL2
chr10_3510522_peak	chr10	3510522	3510522	MACS_chipSampleRep0_VS_controlSampleRep0_YAPTAZ_peak_4340	NA	peak_YAP1_NCI-H2052_13484	PITRM1	-295519	0	NA	RP11-184A2.2;U6.589;KLF6;RP11-184A2.3;AL451164.1
chr10_35178600_peak	chr10	35178600	35178600	NA	NA	peak_YAP1_NCI-H2052_8621	PARD3	-74347	0	NA	CUL2;PARD3;U6.899
chr10_35281183_peak	chr10	35281183	35281183	NA	NA	peak_YAP1_NCI-H2052_7713	CUL2	98387	0	NA	RNU7-77P;U6.899;PARD3;CUL2
chr10_35295001_peak	chr10	35295001	35295001	NA	NA	peak_YAP1_NCI-H2052_1610	CUL2	84569	0	NA	CREM;U6.899;CUL2;PARD3;RNU7-77P
chr10_35295143_peak	chr10	35295143	35295143	MACS_chipSampleRep0_VS_controlSampleRep0_YAPTAZ_peak_4968	NA	NA	CUL2	84427	0	NA	CREM;U6.899;CUL2;PARD3;RNU7-77P
chr10_35347243_peak	chr10	35347243	35347243	NA	NA	peak_YAP1_NCI-H2052_7714	CUL2	32327	0	NA	CREM;PARD3;RNU7-77P;U6.899;U6.1323;CUL2
chr10_3542735_peak	chr10	3542735	3542735	NA	peak_YAP1_SF268_1957	peak_YAP1_NCI-H2052_15002	KLF6	284738	0	NA	KLF6;RP11-184A2.2;AL451164.1
chr10_35549138_peak	chr10	35549138	35549138	NA	NA	peak_YAP1_NCI-H2052_10967	CCNY	13185	0	CCNY	GJD4;CREM;CUL2;RNU7-77P;FZD8
chr10_35661476_peak	chr10	35661476	35661476	NA	NA	peak_YAP1_NCI-H2052_10905	CCNY	125523	0	CCNY	CREM;RNU7-77P;CUL2;U6.96;GJD4
chr10_35702192_peak	chr10	35702192	35702192	MACS_chipSampleRep0_VS_controlSampleRep0_YAPTAZ_peak_4978	peak_YAP1_SF268_2390	peak_YAP1_NCI-H2052_2679	CCNY	166239	0	NA	GJD4;PARD3;RNU7-77P;U6.1323;CREM;CUL2
chr10_35710613_peak	chr10	35710613	35710613	MACS_chipSampleRep0_VS_controlSampleRep0_YAPTAZ_peak_4979	NA	peak_YAP1_NCI-H2052_8165	CCNY	174660	0	CREM;CCNY	CUL2;RNU7-77P;CREM
chr10_35736753_peak	chr10	35736753	35736753	MACS_chipSampleRep0_VS_controlSampleRep0_YAPTAZ_peak_4982	NA	peak_YAP1_NCI-H2052_1778	CCNY	200800	0	NA	CUL2;FZD8
chr10_35864014_peak	chr10	35864014	35864014	MACS_chipSampleRep0_VS_controlSampleRep0_YAPTAZ_peak_4983	NA	peak_YAP1_NCI-H2052_5583	GJD4	-30324	0	NA	CUL2;RNU7-77P;U6.1323;GJD4;FZD8
chr10_36199360_peak	chr10	36199360	36199360	NA	NA	peak_YAP1_NCI-H2052_11483	FZD8	-268998	0	FZD8	NA
chr10_36403969_peak	chr10	36403969	36403969	MACS_chipSampleRep0_VS_controlSampleRep0_YAPTAZ_peak_4985	NA	peak_YAP1_NCI-H2052_2138	NAMPTL	409193	0	NA	NA
chr10_36630645_peak	chr10	36630645	36630645	NA	NA	peak_YAP1_NCI-H2052_6527	NAMPTL	182517	0	NA	FZD8
chr10_36638772_peak	chr10	36638772	36638772	NA	NA	peak_YAP1_NCI-H2052_10726	NAMPTL	174390	0	NA	NA
chr10_3666791_peak	chr10	3666791	3666791	NA	NA	peak_YAP1_NCI-H2052_13816	KLF6	160682	0	NA	KLF6;AL451164.1;U6.589;RP11-184A2.3;RP11-184A2.2
chr10_36782597_peak	chr10	36782597	36782597	NA	NA	peak_YAP1_NCI-H2052_12329	NAMPTL	30565	0	NA	NA
chr10_36823763_peak	chr10	36823763	36823763	NA	NA	peak_YAP1_NCI-H2052_4483	NAMPTL	-10601	0	NA	FZD8
chr10_36867447_peak	chr10	36867447	36867447	NA	NA	peak_YAP1_NCI-H2052_10301	NAMPTL	-54285	0	NA	GJD4
chr10_37014719_peak	chr10	37014719	37014719	NA	NA	peak_YAP1_NCI-H2052_4739	NAMPTL	-201557	0	NA	FZD8
chr10_37048221_peak	chr10	37048221	37048221	NA	NA	peak_YAP1_NCI-H2052_9783	NAMPTL	-235059	0	NA	GJD4
chr10_37825016_peak	chr10	37825016	37825016	NA	NA	peak_YAP1_NCI-H2052_2572	MTRNR2L7	66843	0	NA	MTRNR2L7
chr10_3782729_peak	chr10	3782729	3782729	NA	NA	peak_YAP1_NCI-H2052_6829	KLF6	44744	0	NA	RP11-184A2.2;KLF6;AL451164.1
chr10_3797373_peak	chr10	3797373	3797373	NA	NA	peak_YAP1_NCI-H2052_14473	KLF6	30100	0	NA	AL451164.1;KLF6
chr10_38021831_peak	chr10	38021831	38021831	NA	NA	peak_YAP1_NCI-H2052_15379	ZNF248	125203	0	NA	MTRNR2L7
chr10_3804227_peak	chr10	3804227	3804227	MACS_chipSampleRep0_VS_controlSampleRep0_YAPTAZ_peak_4352	NA	peak_YAP1_NCI-H2052_6931	KLF6	23246	0	NA	KLF6
chr10_3805563_peak	chr10	3805563	3805563	MACS_chipSampleRep0_VS_controlSampleRep0_YAPTAZ_peak_4354	NA	NA	KLF6	21910	0	NA	NA
chr10_3806221_peak	chr10	3806221	3806221	MACS_chipSampleRep0_VS_controlSampleRep0_YAPTAZ_peak_4355	NA	peak_YAP1_NCI-H2052_12330	KLF6	21252	0	NA	NA
chr10_3819432_peak	chr10	3819432	3819432	MACS_chipSampleRep0_VS_controlSampleRep0_YAPTAZ_peak_4359	NA	NA	KLF6	8041	0	NA	AL451164.1;U6.589;UCN3;RP11-184A2.3
chr10_38343548_peak	chr10	38343548	38343548	NA	NA	peak_YAP1_NCI-H2052_4205	ZNF33A	43970	0	NA	NA
chr10_38358816_peak	chr10	38358816	38358816	NA	NA	peak_YAP1_NCI-H2052_13983	ZNF37A	-24448	0	NA	NA
chr10_3848966_peak	chr10	3848966	3848966	NA	NA	peak_YAP1_NCI-H2052_16252	KLF6	-21493	0	KLF6	RP11-184A2.3;AL451164.1;RP11-184A2.2
chr10_3852539_peak	chr10	3852539	3852539	NA	NA	peak_YAP1_NCI-H2052_5404	KLF6	-25066	0	KLF6	RP11-184A2.2;KLF6;RP11-184A2.3
chr10_3852617_peak	chr10	3852617	3852617	MACS_chipSampleRep0_VS_controlSampleRep0_YAPTAZ_peak_4369	NA	NA	KLF6	-25144	0	KLF6	RP11-184A2.2;KLF6;RP11-184A2.3
chr10_3867616_peak	chr10	3867616	3867616	MACS_chipSampleRep0_VS_controlSampleRep0_YAPTAZ_peak_4371	peak_YAP1_SF268_1648	peak_YAP1_NCI-H2052_4062	KLF6	-40143	0	KLF6	RP11-184A2.3;U6.589;KLF6;RP11-184A2.2;AL451164.1
chr10_3894607_peak	chr10	3894607	3894607	NA	NA	peak_YAP1_NCI-H2052_14060	KLF6	-67134	0	KLF6	RP11-184A2.3;RP11-184A2.2;KLF6
chr10_3932336_peak	chr10	3932336	3932336	MACS_chipSampleRep0_VS_controlSampleRep0_YAPTAZ_peak_4375	NA	NA	KLF6	-104863	0	KLF6	KLF6;RP11-184A2.2
chr10_4020503_peak	chr10	4020503	4020503	MACS_chipSampleRep0_VS_controlSampleRep0_YAPTAZ_peak_4380	NA	NA	KLF6	-193030	0	NA	RP11-184A2.3;KLF6
chr10_42831854_peak	chr10	42831854	42831854	NA	peak_YAP1_SF268_1117	NA	CCNYL2	135833	0	NA	NA
chr10_4286064_peak	chr10	4286064	4286064	NA	NA	peak_YAP1_NCI-H2052_12055	KLF6	-458591	0	KLF6	KLF6;AL451164.1
chr10_42983999_peak	chr10	42983999	42983999	NA	NA	peak_YAP1_NCI-H2052_6478	CCNYL2	-16312	0	NA	NA
chr10_42984083_peak	chr10	42984083	42984083	NA	peak_YAP1_SF268_1503	NA	CCNYL2	-16396	0	NA	NA
chr10_43089924_peak	chr10	43089924	43089924	NA	NA	peak_YAP1_NCI-H2052_10906	ZNF33B	44092	0	NA	snoU13.217
chr10_4323827_peak	chr10	4323827	4323827	MACS_chipSampleRep0_VS_controlSampleRep0_YAPTAZ_peak_4387	NA	NA	KLF6	-496354	0	NA	KLF6;U6.589
chr10_43346622_peak	chr10	43346622	43346622	NA	NA	peak_YAP1_NCI-H2052_2738	BMS1	68373	0	NA	CSGALNACT2;snoU13.217;RET;BMS1;RASGEF1A
chr10_4386876_peak	chr10	4386876	4386876	MACS_chipSampleRep0_VS_controlSampleRep0_YAPTAZ_peak_4388	NA	NA	AKR1E2	-441944	0	KLF6	KLF6
chr10_44106276_peak	chr10	44106276	44106276	NA	NA	peak_YAP1_NCI-H2052_14894	ZNF485	4421	0	NA	ZNF22;CXCL12;ZNF32;ZNF32OS1;ZNF32OS2;U7.94
chr10_44109291_peak	chr10	44109291	44109291	NA	NA	peak_YAP1_NCI-H2052_13485	ZNF485	7436	0	NA	ZNF22;CXCL12;ZNF32;ZNF32OS1;ZNF32OS2;U7.94
chr10_44349671_peak	chr10	44349671	44349671	MACS_chipSampleRep0_VS_controlSampleRep0_YAPTAZ_peak_5016	NA	NA	ZNF32	-205367	0	C10orf10	RP11-20J15.3;TMEM72;CXCL12
chr10_44353196_peak	chr10	44353196	44353196	NA	NA	peak_YAP1_NCI-H2052_8166	ZNF32	-208892	0	NA	CXCL12
chr10_44384220_peak	chr10	44384220	44384220	MACS_chipSampleRep0_VS_controlSampleRep0_YAPTAZ_peak_5022	NA	peak_YAP1_NCI-H2052_1247	ZNF32	-239916	0	CXCL12;C10orf10	RP11-20J15.3;TMEM72;C10orf136;CXCL12
chr10_44426935_peak	chr10	44426935	44426935	MACS_chipSampleRep0_VS_controlSampleRep0_YAPTAZ_peak_5024	NA	peak_YAP1_NCI-H2052_861	ZNF32	-282631	0	CXCL12	C10orf136;CXCL12;AL512640.1;RP11-20J15.3
chr10_44528689_peak	chr10	44528689	44528689	NA	NA	peak_YAP1_NCI-H2052_13007	CXCL12	353252	0	NA	NA
chr10_44796648_peak	chr10	44796648	44796648	NA	NA	peak_YAP1_NCI-H2052_9022	CXCL12	85293	0	NA	C10orf136;CXCL12;AL512640.1
chr10_45065132_peak	chr10	45065132	45065132	NA	NA	peak_YAP1_NCI-H2052_3689	CXCL12	-183191	0	ZNF32	CXCL12
chr10_4512597_peak	chr10	4512597	4512597	NA	NA	peak_YAP1_NCI-H2052_6122	AKR1E2	-316223	0	NA	KLF6;AKR1E2;U6.589
chr10_4517158_peak	chr10	4517158	4517158	MACS_chipSampleRep0_VS_controlSampleRep0_YAPTAZ_peak_4390	NA	NA	AKR1E2	-311662	0	KLF6	KLF6;U6.589
chr10_45198916_peak	chr10	45198916	45198916	MACS_chipSampleRep0_VS_controlSampleRep0_YAPTAZ_peak_5030	NA	peak_YAP1_NCI-H2052_10848	TMEM72	-207732	0	NA	CXCL12;RP11-285G1.2
chr10_45248465_peak	chr10	45248465	45248465	NA	NA	peak_YAP1_NCI-H2052_10676	TMEM72	-158183	0	NA	ZNF22;RP11-285G1.9;TMEM72;CXCL12
chr10_45251868_peak	chr10	45251868	45251868	NA	NA	peak_YAP1_NCI-H2052_11030	TMEM72	-154780	0	NA	ZNF22;RP11-285G1.9;TMEM72;CXCL12
chr10_45325656_peak	chr10	45325656	45325656	MACS_chipSampleRep0_VS_controlSampleRep0_YAPTAZ_peak_5036	NA	peak_YAP1_NCI-H2052_12715	TMEM72	-80992	0	ZNF239;CXCL12	CXCL12;TMEM72;RP11-285G1.9
chr10_45356947_peak	chr10	45356947	45356947	MACS_chipSampleRep0_VS_controlSampleRep0_YAPTAZ_peak_5039	NA	peak_YAP1_NCI-H2052_6830	TMEM72	-49701	0	CXCL12	RASSF4;RP11-285G1.9;TMEM72;CXCL12
chr10_45431301_peak	chr10	45431301	45431301	MACS_chipSampleRep0_VS_controlSampleRep0_YAPTAZ_peak_5041	NA	NA	RASSF4	-23554	0	NA	NA
chr10_45476831_peak	chr10	45476831	45476831	MACS_chipSampleRep0_VS_controlSampleRep0_YAPTAZ_peak_5043	NA	peak_YAP1_NCI-H2052_15812	C10orf10	-2573	0	ZNF32;C10orf25;ZNF22	RASSF4;TMEM72;RP11-285G1.9
chr10_4570045_peak	chr10	4570045	4570045	MACS_chipSampleRep0_VS_controlSampleRep0_YAPTAZ_peak_4391	NA	NA	AKR1E2	-258775	0	NA	AL451164.1
chr10_4583615_peak	chr10	4583615	4583615	MACS_chipSampleRep0_VS_controlSampleRep0_YAPTAZ_peak_4392	NA	peak_YAP1_NCI-H2052_12481	AKR1E2	-245205	0	NA	AKR1E2;KLF6;U6.589
chr10_46959879_peak	chr10	46959879	46959879	NA	NA	peak_YAP1_NCI-H2052_11661	SYT15	11521	0	NA	AL391137.1;PPYR1
chr10_47009472_peak	chr10	47009472	47009472	MACS_chipSampleRep0_VS_controlSampleRep0_YAPTAZ_peak_5052	NA	NA	GPRIN2	15385	0	SYT15;LOC643650	AL391137.1;SYT15;PPYR1
chr10_4705486_peak	chr10	4705486	4705486	MACS_chipSampleRep0_VS_controlSampleRep0_YAPTAZ_peak_4393	NA	peak_YAP1_NCI-H2052_8711	AKR1E2	-123334	0	NA	AKR1E2
chr10_47057488_peak	chr10	47057488	47057488	NA	NA	peak_YAP1_NCI-H2052_5545	ANXA8L1	116605	0	SYT15;LOC643650	LRRC18;PPYR1;SYT15;AL391137.1
chr10_47057919_peak	chr10	47057919	47057919	NA	NA	peak_YAP1_NCI-H2052_7947	ANXA8L1	116174	0	SYT15;LOC643650	LRRC18;PPYR1;SYT15;AL391137.1
chr10_47058592_peak	chr10	47058592	47058592	MACS_chipSampleRep0_VS_controlSampleRep0_YAPTAZ_peak_5057	NA	peak_YAP1_NCI-H2052_2270	PPYR1	-24942	0	SYT15;LOC643650	LRRC18;PPYR1;SYT15;AL391137.1
chr10_47074323_peak	chr10	47074323	47074323	NA	NA	peak_YAP1_NCI-H2052_14821	PPYR1	-9211	0	SYT15;LOC643650	AL391137.1;SYT15
chr10_47085586_peak	chr10	47085586	47085586	MACS_chipSampleRep0_VS_controlSampleRep0_YAPTAZ_peak_5059	NA	peak_YAP1_NCI-H2052_4965	PPYR1	2052	0	SYT15;LOC643650	NA
chr10_47093616_peak	chr10	47093616	47093616	NA	NA	peak_YAP1_NCI-H2052_15591	ANXA8L1	80477	0	LOC643650	AL391137.1
chr10_47143239_peak	chr10	47143239	47143239	MACS_chipSampleRep0_VS_controlSampleRep0_YAPTAZ_peak_5061	NA	NA	ANXA8L1	30854	0	SYT15;LOC643650	NA
chr10_4746583_peak	chr10	4746583	4746583	MACS_chipSampleRep0_VS_controlSampleRep0_YAPTAZ_peak_4401	NA	peak_YAP1_NCI-H2052_6714	AKR1E2	-82237	0	NA	RP11-184A2.2;AKR1E2;U6.589
chr10_47686911_peak	chr10	47686911	47686911	NA	NA	peak_YAP1_NCI-H2052_10727	ANTXRL	29330	0	LOC643650	PPYR1;AL391137.1
chr10_4813125_peak	chr10	4813125	4813125	MACS_chipSampleRep0_VS_controlSampleRep0_YAPTAZ_peak_4406	NA	peak_YAP1_NCI-H2052_7285	AKR1E2	-15695	0	KLF6	KLF6;AL451164.1
chr10_4813730_peak	chr10	4813730	4813730	NA	NA	peak_YAP1_NCI-H2052_14320	AKR1E2	-15090	0	KLF6	KLF6;AL451164.1
chr10_4814300_peak	chr10	4814300	4814300	MACS_chipSampleRep0_VS_controlSampleRep0_YAPTAZ_peak_4407	NA	NA	AKR1E2	-14520	0	KLF6	KLF6;AL451164.1
chr10_48332266_peak	chr10	48332266	48332266	MACS_chipSampleRep0_VS_controlSampleRep0_YAPTAZ_peak_5063	NA	peak_YAP1_NCI-H2052_7555	ZNF488	-22758	0	NA	RBP3
chr10_48336141_peak	chr10	48336141	48336141	MACS_chipSampleRep0_VS_controlSampleRep0_YAPTAZ_peak_5064	NA	NA	ZNF488	-18883	0	NA	RBP3
chr10_48336261_peak	chr10	48336261	48336261	NA	NA	peak_YAP1_NCI-H2052_3339	ZNF488	-18763	0	NA	RBP3
chr10_4846930_peak	chr10	4846930	4846930	NA	NA	peak_YAP1_NCI-H2052_11910	AKR1E2	18110	0	KLF6	RP11-184A2.3
chr10_4850553_peak	chr10	4850553	4850553	MACS_chipSampleRep0_VS_controlSampleRep0_YAPTAZ_peak_4408	peak_YAP1_SF268_2297	peak_YAP1_NCI-H2052_5301	AKR1E2	21733	0	KLF6	AKR1E2;U6.589
chr10_48575035_peak	chr10	48575035	48575035	MACS_chipSampleRep0_VS_controlSampleRep0_YAPTAZ_peak_5067	NA	peak_YAP1_NCI-H2052_10423	GDF10	-136059	0	NA	RBP3;GDF10
chr10_48601721_peak	chr10	48601721	48601721	MACS_chipSampleRep0_VS_controlSampleRep0_YAPTAZ_peak_5069	NA	peak_YAP1_NCI-H2052_5031	GDF10	-162745	0	NA	GDF10;RBP3
chr10_49433359_peak	chr10	49433359	49433359	NA	NA	peak_YAP1_NCI-H2052_12860	FRMPD2	49582	0	NA	FRMPD2
chr10_49517920_peak	chr10	49517920	49517920	MACS_chipSampleRep0_VS_controlSampleRep0_YAPTAZ_peak_5073	NA	peak_YAP1_NCI-H2052_3507	MAPK8	3222	0	NA	ARHGAP22;FRMPD2
chr10_49647291_peak	chr10	49647291	49647291	MACS_chipSampleRep0_VS_controlSampleRep0_YAPTAZ_peak_5075	NA	NA	MAPK8	132593	0	NA	MAPK8;ARHGAP22
chr10_49749344_peak	chr10	49749344	49749344	MACS_chipSampleRep0_VS_controlSampleRep0_YAPTAZ_peak_5076	NA	peak_YAP1_NCI-H2052_9209	ARHGAP22	114966	0	ARHGAP22	DRGX;ARHGAP22;MAPK8
chr10_49815128_peak	chr10	49815128	49815128	MACS_chipSampleRep0_VS_controlSampleRep0_YAPTAZ_peak_5077	NA	peak_YAP1_NCI-H2052_1457	ARHGAP22	49182	0	NA	RP11-563N6.4;C10orf128;ARHGAP22;MAPK8
chr10_49820831_peak	chr10	49820831	49820831	NA	NA	peak_YAP1_NCI-H2052_9720	ARHGAP22	43479	0	NA	MAPK8;RP11-563N6.4;ARHGAP22;WDFY4
chr10_50595200_peak	chr10	50595200	50595200	NA	NA	peak_YAP1_NCI-H2052_13486	DRGX	8786	0	NA	NA
chr10_50758817_peak	chr10	50758817	50758817	NA	NA	peak_YAP1_NCI-H2052_6202	ERCC6	-11233	0	NA	ARHGAP22;DRGX;PGBD3
chr10_50760484_peak	chr10	50760484	50760484	MACS_chipSampleRep0_VS_controlSampleRep0_YAPTAZ_peak_5082	NA	peak_YAP1_NCI-H2052_233	ERCC6	-12900	0	NA	VSTM4;CHAT;PGBD3
chr10_50807210_peak	chr10	50807210	50807210	NA	NA	peak_YAP1_NCI-H2052_8867	CHAT	-9931	0	NA	DRGX;RP11-123B3.2
chr10_50809278_peak	chr10	50809278	50809278	NA	NA	peak_YAP1_NCI-H2052_9721	CHAT	-7863	0	NA	DRGX;RP11-123B3.2
chr10_52085333_peak	chr10	52085333	52085333	NA	NA	peak_YAP1_NCI-H2052_6831	AC069547.1	-8965	0	NA	ASAH2;U7.19;SGMS1
chr10_52178201_peak	chr10	52178201	52178201	MACS_chipSampleRep0_VS_controlSampleRep0_YAPTAZ_peak_5088	NA	NA	SGMS1	206594	0	SGMS1	RP11-512N4.2;SGMS1;U7.19;ASAH2
chr10_52250143_peak	chr10	52250143	52250143	MACS_chipSampleRep0_VS_controlSampleRep0_YAPTAZ_peak_5089	NA	NA	SGMS1	134652	0	NA	U7.19;ASAH2;SGMS1
chr10_52336243_peak	chr10	52336243	52336243	MACS_chipSampleRep0_VS_controlSampleRep0_YAPTAZ_peak_5090	NA	NA	SGMS1	48552	0	NA	SGMS1;RP11-512N4.2
chr10_52337739_peak	chr10	52337739	52337739	MACS_chipSampleRep0_VS_controlSampleRep0_YAPTAZ_peak_5091	NA	peak_YAP1_NCI-H2052_10127	SGMS1	47056	0	NA	NA
chr10_52365123_peak	chr10	52365123	52365123	MACS_chipSampleRep0_VS_controlSampleRep0_YAPTAZ_peak_5094	NA	peak_YAP1_NCI-H2052_8440	SGMS1	19672	0	NA	SGMS1
chr10_52365367_peak	chr10	52365367	52365367	NA	NA	peak_YAP1_NCI-H2052_8766	SGMS1	19428	0	NA	SGMS1
chr10_52611858_peak	chr10	52611858	52611858	MACS_chipSampleRep0_VS_controlSampleRep0_YAPTAZ_peak_5102	NA	NA	A1CF	33577	0	NA	NA
chr10_52760130_peak	chr10	52760130	52760130	NA	NA	peak_YAP1_NCI-H2052_9156	PRKG1	9185	0	PRKG1	RP11-96B5.3;SGMS1
chr10_52869814_peak	chr10	52869814	52869814	MACS_chipSampleRep0_VS_controlSampleRep0_YAPTAZ_peak_5105	NA	peak_YAP1_NCI-H2052_5689	PRKG1	118869	0	NA	RP11-96B5.3;RP11-40C11.2
chr10_52936929_peak	chr10	52936929	52936929	NA	NA	peak_YAP1_NCI-H2052_9833	PRKG1	185984	0	NA	RP11-40C11.2;RP11-96B5.3
chr10_53149737_peak	chr10	53149737	53149737	NA	NA	peak_YAP1_NCI-H2052_2498	PRKG1	398792	0	NA	NA
chr10_5359702_peak	chr10	5359702	5359702	NA	NA	peak_YAP1_NCI-H2052_15267	UCN3	-47270	0	NA	TUBAL3;UCN3;AKR1C4;CALML5;U8.22
chr10_53790456_peak	chr10	53790456	53790456	NA	NA	peak_YAP1_NCI-H2052_13743	PRKG1	1039511	0	NA	NA
chr10_54078023_peak	chr10	54078023	54078023	MACS_chipSampleRep0_VS_controlSampleRep0_YAPTAZ_peak_5110	NA	NA	DKK1	3967	0	DKK1	MBL2
chr10_54079057_peak	chr10	54079057	54079057	MACS_chipSampleRep0_VS_controlSampleRep0_YAPTAZ_peak_5111	peak_YAP1_SF268_1577	peak_YAP1_NCI-H2052_399	DKK1	5001	0	DKK1	RP11-556E13.1
chr10_54111810_peak	chr10	54111810	54111810	MACS_chipSampleRep0_VS_controlSampleRep0_YAPTAZ_peak_5112	NA	peak_YAP1_NCI-H2052_659	DKK1	37754	0	NA	NA
chr10_54180696_peak	chr10	54180696	54180696	NA	NA	peak_YAP1_NCI-H2052_6832	DKK1	106640	0	NA	RP11-556E13.1;MBL2
chr10_54203279_peak	chr10	54203279	54203279	NA	NA	peak_YAP1_NCI-H2052_3384	DKK1	129223	0	NA	RP11-556E13.1;DKK1
chr10_54203706_peak	chr10	54203706	54203706	NA	NA	peak_YAP1_NCI-H2052_1873	DKK1	129650	0	NA	RP11-556E13.1;DKK1
chr10_54246701_peak	chr10	54246701	54246701	MACS_chipSampleRep0_VS_controlSampleRep0_YAPTAZ_peak_5115	NA	peak_YAP1_NCI-H2052_1178	DKK1	172645	0	PRKG1;DKK1	DKK1;RP11-556E13.1;MBL2
chr10_54286386_peak	chr10	54286386	54286386	NA	NA	peak_YAP1_NCI-H2052_14144	DKK1	212330	0	DKK1	MBL2
chr10_54299392_peak	chr10	54299392	54299392	MACS_chipSampleRep0_VS_controlSampleRep0_YAPTAZ_peak_5119	NA	peak_YAP1_NCI-H2052_3018	DKK1	225336	0	NA	MBL2
chr10_54338962_peak	chr10	54338962	54338962	MACS_chipSampleRep0_VS_controlSampleRep0_YAPTAZ_peak_5120	NA	NA	MBL2	192498	0	DKK1	MBL2;RP11-556E13.1
chr10_54624347_peak	chr10	54624347	54624347	MACS_chipSampleRep0_VS_controlSampleRep0_YAPTAZ_peak_5124	NA	peak_YAP1_NCI-H2052_11031	MBL2	-92887	0	NA	RP11-556E13.1;MBL2
chr10_54643882_peak	chr10	54643882	54643882	MACS_chipSampleRep0_VS_controlSampleRep0_YAPTAZ_peak_5126	NA	NA	MBL2	-112422	0	NA	MBL2
chr10_55074809_peak	chr10	55074809	55074809	MACS_chipSampleRep0_VS_controlSampleRep0_YAPTAZ_peak_5127	NA	peak_YAP1_NCI-H2052_7715	MBL2	-543349	0	NA	NA
chr10_5590914_peak	chr10	5590914	5590914	MACS_chipSampleRep0_VS_controlSampleRep0_YAPTAZ_peak_4417	NA	NA	CALML3	23990	0	NA	ASB13;CALML5;CALML3;TUBAL3;C10orf18
chr10_55975398_peak	chr10	55975398	55975398	NA	NA	peak_YAP1_NCI-H2052_4229	PCDH15	1412304	0	NA	NA
chr10_56044498_peak	chr10	56044498	56044498	NA	NA	peak_YAP1_NCI-H2052_9111	PCDH15	1343204	0	NA	NA
chr10_5607758_peak	chr10	5607758	5607758	NA	NA	peak_YAP1_NCI-H2052_16143	CALML3	40834	0	NA	TUBAL3;C10orf18;RP11-536K7.3;IL15RA;CALML3;CALML5;UCN3;ASB13
chr10_5627072_peak	chr10	5627072	5627072	NA	NA	peak_YAP1_NCI-H2052_12331	CALML3	60148	0	NA	TUBAL3;RP11-536K7.3;PFKFB3;CALML3;CALML5;IL15RA;ASB13;C10orf18;GDI2
chr10_56319434_peak	chr10	56319434	56319434	NA	NA	peak_YAP1_NCI-H2052_8976	PCDH15	1068268	0	NA	MIR548F1
chr10_5638149_peak	chr10	5638149	5638149	NA	NA	peak_YAP1_NCI-H2052_13330	ASB13	70409	0	NA	GDI2;TUBAL3;PFKFB3;CALML3;ASB13;CALML5;UCN3
chr10_56557919_peak	chr10	56557919	56557919	NA	NA	peak_YAP1_NCI-H2052_14145	PCDH15	829783	0	NA	NA
chr10_56823657_peak	chr10	56823657	56823657	NA	NA	peak_YAP1_NCI-H2052_582	PCDH15	564045	0	NA	NA
chr10_56903971_peak	chr10	56903971	56903971	MACS_chipSampleRep0_VS_controlSampleRep0_YAPTAZ_peak_5133	NA	NA	PCDH15	483731	0	NA	NA
chr10_57158114_peak	chr10	57158114	57158114	NA	NA	peak_YAP1_NCI-H2052_11112	PCDH15	229588	0	NA	NA
chr10_57160021_peak	chr10	57160021	57160021	MACS_chipSampleRep0_VS_controlSampleRep0_YAPTAZ_peak_5134	NA	peak_YAP1_NCI-H2052_7507	PCDH15	227681	0	NA	NA
chr10_57553018_peak	chr10	57553018	57553018	NA	NA	peak_YAP1_NCI-H2052_14061	PCDH15	-165316	0	NA	NA
chr10_59452232_peak	chr10	59452232	59452232	MACS_chipSampleRep0_VS_controlSampleRep0_YAPTAZ_peak_5137	NA	peak_YAP1_NCI-H2052_12192	IPMK	575462	0	NA	NA
chr10_59456663_peak	chr10	59456663	59456663	MACS_chipSampleRep0_VS_controlSampleRep0_YAPTAZ_peak_5138	NA	peak_YAP1_NCI-H2052_6320	IPMK	571031	0	NA	NA
chr10_59752274_peak	chr10	59752274	59752274	MACS_chipSampleRep0_VS_controlSampleRep0_YAPTAZ_peak_5141	NA	NA	IPMK	275420	0	NA	NA
chr10_59783695_peak	chr10	59783695	59783695	MACS_chipSampleRep0_VS_controlSampleRep0_YAPTAZ_peak_5143	NA	peak_YAP1_NCI-H2052_7716	IPMK	243999	0	NA	IPMK;BICC1
chr10_59804035_peak	chr10	59804035	59804035	NA	NA	peak_YAP1_NCI-H2052_9315	IPMK	223659	0	NA	IPMK;snoU13.328
chr10_59903997_peak	chr10	59903997	59903997	MACS_chipSampleRep0_VS_controlSampleRep0_YAPTAZ_peak_5144	NA	NA	IPMK	123697	0	NA	snoU13.328;IPMK;BICC1
chr10_59997403_peak	chr10	59997403	59997403	MACS_chipSampleRep0_VS_controlSampleRep0_YAPTAZ_peak_5146	NA	peak_YAP1_NCI-H2052_10606	IPMK	30291	0	IPMK;CISD1	NA
chr10_60195118_peak	chr10	60195118	60195118	MACS_chipSampleRep0_VS_controlSampleRep0_YAPTAZ_peak_5155	NA	NA	TFAM	50336	0	BICC1	IPMK;BICC1;UBE2D1
chr10_60195245_peak	chr10	60195245	60195245	NA	NA	peak_YAP1_NCI-H2052_14234	TFAM	50463	0	BICC1	IPMK;BICC1;UBE2D1
chr10_60198276_peak	chr10	60198276	60198276	NA	NA	peak_YAP1_NCI-H2052_14146	TFAM	53494	0	BICC1	IPMK;BICC1;UBE2D1
chr10_60228543_peak	chr10	60228543	60228543	MACS_chipSampleRep0_VS_controlSampleRep0_YAPTAZ_peak_5158	NA	peak_YAP1_NCI-H2052_7087	BICC1	-44357	0	NA	snoU13.328;BICC1
chr10_60401079_peak	chr10	60401079	60401079	NA	NA	peak_YAP1_NCI-H2052_11172	BICC1	128179	0	UBE2D1	IPMK
chr10_60421246_peak	chr10	60421246	60421246	NA	NA	peak_YAP1_NCI-H2052_14650	BICC1	148346	0	NA	BICC1
chr10_60536238_peak	chr10	60536238	60536238	NA	NA	peak_YAP1_NCI-H2052_12262	BICC1	263338	0	NA	RP11-443O13.3;FAM13C
chr10_60580912_peak	chr10	60580912	60580912	MACS_chipSampleRep0_VS_controlSampleRep0_YAPTAZ_peak_5160	NA	NA	BICC1	308012	0	NA	RP11-443O13.3
chr10_60616467_peak	chr10	60616467	60616467	MACS_chipSampleRep0_VS_controlSampleRep0_YAPTAZ_peak_5161	peak_YAP1_SF268_188	peak_YAP1_NCI-H2052_188	PHYHIPL	-319883	0	NA	NA
chr10_60703195_peak	chr10	60703195	60703195	NA	NA	peak_YAP1_NCI-H2052_15380	PHYHIPL	-233155	0	NA	NA
chr10_61147857_peak	chr10	61147857	61147857	MACS_chipSampleRep0_VS_controlSampleRep0_YAPTAZ_peak_5166	NA	peak_YAP1_NCI-H2052_7007	FAM13C	-24918	0	NA	FAM13C
chr10_6130821_peak	chr10	6130821	6130821	MACS_chipSampleRep0_VS_controlSampleRep0_YAPTAZ_peak_4429	NA	NA	RBM17	-129	1	NA	NA
chr10_61804099_peak	chr10	61804099	61804099	NA	NA	peak_YAP1_NCI-H2052_9899	ANK3	689149	0	NA	SLC16A9;CCDC6
chr10_61808080_peak	chr10	61808080	61808080	MACS_chipSampleRep0_VS_controlSampleRep0_YAPTAZ_peak_5169	NA	NA	ANK3	685168	0	NA	CCDC6
chr10_62041284_peak	chr10	62041284	62041284	MACS_chipSampleRep0_VS_controlSampleRep0_YAPTAZ_peak_5172	NA	NA	ANK3	451964	0	NA	NA
chr10_62042782_peak	chr10	62042782	62042782	MACS_chipSampleRep0_VS_controlSampleRep0_YAPTAZ_peak_5173	NA	peak_YAP1_NCI-H2052_12482	ANK3	450466	0	NA	NA
chr10_62144692_peak	chr10	62144692	62144692	MACS_chipSampleRep0_VS_controlSampleRep0_YAPTAZ_peak_5176	peak_YAP1_SF268_1931	peak_YAP1_NCI-H2052_800	ANK3	348556	0	NA	CCDC6
chr10_62174740_peak	chr10	62174740	62174740	MACS_chipSampleRep0_VS_controlSampleRep0_YAPTAZ_peak_5177	peak_YAP1_SF268_1525	peak_YAP1_NCI-H2052_1632	ANK3	318508	0	NA	ANK3
chr10_62206816_peak	chr10	62206816	62206816	MACS_chipSampleRep0_VS_controlSampleRep0_YAPTAZ_peak_5180	NA	NA	ANK3	286432	0	NA	NA
chr10_62226807_peak	chr10	62226807	62226807	NA	NA	peak_YAP1_NCI-H2052_13664	ANK3	266441	0	NA	RHOBTB1;ANK3
chr10_62421619_peak	chr10	62421619	62421619	MACS_chipSampleRep0_VS_controlSampleRep0_YAPTAZ_peak_5186	NA	NA	ANK3	71629	0	NA	ANK3
chr10_6244808_peak	chr10	6244808	6244808	MACS_chipSampleRep0_VS_controlSampleRep0_YAPTAZ_peak_4435	NA	NA	PFKFB3	57927	0	NA	NA
chr10_62587922_peak	chr10	62587922	62587922	MACS_chipSampleRep0_VS_controlSampleRep0_YAPTAZ_peak_5189	NA	peak_YAP1_NCI-H2052_7286	CDK1	49833	0	NA	U2.40;ANK3;RHOBTB1
chr10_62677582_peak	chr10	62677582	62677582	NA	NA	peak_YAP1_NCI-H2052_9411	RHOBTB1	83616	0	NA	RHOBTB1
chr10_62788747_peak	chr10	62788747	62788747	MACS_chipSampleRep0_VS_controlSampleRep0_YAPTAZ_peak_5195	NA	NA	RHOBTB1	-27549	0	NA	RHOBTB1;U2.40
chr10_63031396_peak	chr10	63031396	63031396	MACS_chipSampleRep0_VS_controlSampleRep0_YAPTAZ_peak_5196	NA	NA	TMEM26	181812	0	NA	NA
chr10_63235385_peak	chr10	63235385	63235385	NA	NA	peak_YAP1_NCI-H2052_11032	TMEM26	-22177	0	NA	U2.40;RP11-809M12.1
chr10_63388128_peak	chr10	63388128	63388128	NA	NA	peak_YAP1_NCI-H2052_15813	C10orf107	-34591	0	NA	RHOBTB1;C10orf107
chr10_63388771_peak	chr10	63388771	63388771	MACS_chipSampleRep0_VS_controlSampleRep0_YAPTAZ_peak_5197	peak_YAP1_SF268_446	peak_YAP1_NCI-H2052_1994	C10orf107	-33948	0	NA	RHOBTB1;C10orf107
chr10_63403338_peak	chr10	63403338	63403338	NA	NA	peak_YAP1_NCI-H2052_10968	C10orf107	-19381	0	NA	RP11-809M12.1
chr10_63520908_peak	chr10	63520908	63520908	MACS_chipSampleRep0_VS_controlSampleRep0_YAPTAZ_peak_5200	NA	NA	C10orf107	98189	0	NA	ARID5B;RHOBTB1;C10orf107
chr10_63597109_peak	chr10	63597109	63597109	MACS_chipSampleRep0_VS_controlSampleRep0_YAPTAZ_peak_5201	NA	peak_YAP1_NCI-H2052_8670	ARID5B	-63950	0	NA	ARID5B
chr10_63803523_peak	chr10	63803523	63803523	NA	NA	peak_YAP1_NCI-H2052_15110	ARID5B	142464	0	NA	ADO;AC067742.1;ARID5B
chr10_63805583_peak	chr10	63805583	63805583	NA	NA	peak_YAP1_NCI-H2052_8349	ARID5B	144524	0	NA	ADO;AC067742.1;ARID5B
chr10_63805892_peak	chr10	63805892	63805892	NA	NA	peak_YAP1_NCI-H2052_6753	ARID5B	144833	0	NA	ADO;AC067742.1;ARID5B
chr10_63809008_peak	chr10	63809008	63809008	NA	NA	peak_YAP1_NCI-H2052_11782	ARID5B	147949	0	ARID5B	ARID5B;RTKN2;AC067742.1
chr10_63810977_peak	chr10	63810977	63810977	NA	NA	peak_YAP1_NCI-H2052_12627	ARID5B	149918	0	ARID5B	ARID5B;RTKN2;AC067742.1
chr10_63836903_peak	chr10	63836903	63836903	MACS_chipSampleRep0_VS_controlSampleRep0_YAPTAZ_peak_5211	NA	NA	ARID5B	175844	0	NA	ARID5B
chr10_63853900_peak	chr10	63853900	63853900	MACS_chipSampleRep0_VS_controlSampleRep0_YAPTAZ_peak_5212	peak_YAP1_SF268_2481	peak_YAP1_NCI-H2052_1234	ARID5B	192841	0	NA	ARID5B
chr10_63890873_peak	chr10	63890873	63890873	NA	NA	peak_YAP1_NCI-H2052_14733	RTKN2	137593	0	NA	ZNF365;ARID5B
chr10_63984540_peak	chr10	63984540	63984540	MACS_chipSampleRep0_VS_controlSampleRep0_YAPTAZ_peak_5215	NA	peak_YAP1_NCI-H2052_5787	RTKN2	43926	0	NA	ADO;ARID5B
chr10_63991337_peak	chr10	63991337	63991337	MACS_chipSampleRep0_VS_controlSampleRep0_YAPTAZ_peak_5217	NA	peak_YAP1_NCI-H2052_2968	RTKN2	37129	0	NA	ADO;ARID5B
chr10_64003182_peak	chr10	64003182	64003182	NA	NA	peak_YAP1_NCI-H2052_9784	RTKN2	25284	0	ARID5B	U6.26;ARID5B;RTKN2;AC067742.1
chr10_64139974_peak	chr10	64139974	64139974	NA	NA	peak_YAP1_NCI-H2052_13984	ZNF365	6023	0	NA	ARID5B;U6.26;RTKN2
chr10_64214610_peak	chr10	64214610	64214610	MACS_chipSampleRep0_VS_controlSampleRep0_YAPTAZ_peak_5227	NA	peak_YAP1_NCI-H2052_15111	ZNF365	80659	0	NA	ARID5B;ADO
chr10_64342760_peak	chr10	64342760	64342760	NA	NA	peak_YAP1_NCI-H2052_5057	ZNF365	208809	0	ADO	EGR2;ARID5B;U6.26;ADO
chr10_64344214_peak	chr10	64344214	64344214	NA	NA	peak_YAP1_NCI-H2052_3128	ZNF365	210263	0	ADO	U6.26;ADO;EGR2
chr10_64386765_peak	chr10	64386765	64386765	NA	NA	peak_YAP1_NCI-H2052_16035	ZNF365	252814	0	ADO	ADO;U6.26
chr10_64411296_peak	chr10	64411296	64411296	NA	NA	peak_YAP1_NCI-H2052_16253	ZNF365	277345	0	NA	REEP3;U6.26;ARID5B;EGR2;ADO
chr10_644688_peak	chr10	644688	644688	MACS_chipSampleRep0_VS_controlSampleRep0_YAPTAZ_peak_4295	NA	NA	DIP2C	90995	0	GTPBP4	ZMYND11;RP11-809C18.3;C10orf108;NCRNA00200;DIP2C;RP11-490E15.2
chr10_64720331_peak	chr10	64720331	64720331	MACS_chipSampleRep0_VS_controlSampleRep0_YAPTAZ_peak_5242	NA	peak_YAP1_NCI-H2052_3413	EGR2	-40671	0	NA	ADO;U6.26;EGR2
chr10_65136860_peak	chr10	65136860	65136860	NA	NA	peak_YAP1_NCI-H2052_15003	JMJD1C	88862	0	NA	U6.26;ADO;IPMK;JMJD1C;RP11-444I9.3;REEP3
chr10_65274991_peak	chr10	65274991	65274991	MACS_chipSampleRep0_VS_controlSampleRep0_YAPTAZ_peak_5249	NA	NA	REEP3	-6132	0	NA	ADO;JMJD1C
chr10_65313008_peak	chr10	65313008	65313008	MACS_chipSampleRep0_VS_controlSampleRep0_YAPTAZ_peak_5251	NA	peak_YAP1_NCI-H2052_13817	REEP3	31885	0	NA	REEP3
chr10_65314012_peak	chr10	65314012	65314012	MACS_chipSampleRep0_VS_controlSampleRep0_YAPTAZ_peak_5252	NA	peak_YAP1_NCI-H2052_1761	REEP3	32889	0	NA	REEP3;EGR2
chr10_65389420_peak	chr10	65389420	65389420	MACS_chipSampleRep0_VS_controlSampleRep0_YAPTAZ_peak_5254	NA	peak_YAP1_NCI-H2052_8712	REEP3	108297	0	JMJD1C	JMJD1C;RP11-444I9.3;U6.26;REEP3
chr10_65460052_peak	chr10	65460052	65460052	NA	NA	peak_YAP1_NCI-H2052_12121	REEP3	178929	0	NA	U6.26;REEP3
chr10_65467259_peak	chr10	65467259	65467259	NA	NA	peak_YAP1_NCI-H2052_15268	REEP3	186136	0	REEP3	U6.26
chr10_66156067_peak	chr10	66156067	66156067	NA	NA	peak_YAP1_NCI-H2052_15004	REEP3	874944	0	NA	NA
chr10_66246146_peak	chr10	66246146	66246146	NA	NA	peak_YAP1_NCI-H2052_5132	REEP3	965023	0	NA	NA
chr10_66954073_peak	chr10	66954073	66954073	MACS_chipSampleRep0_VS_controlSampleRep0_YAPTAZ_peak_5268	NA	NA	REEP3	1672950	0	NA	NA
chr10_6764309_peak	chr10	6764309	6764309	NA	NA	peak_YAP1_NCI-H2052_9365	PRKCQ	-142046	0	SFMBT2	NA
chr10_6779217_peak	chr10	6779217	6779217	MACS_chipSampleRep0_VS_controlSampleRep0_YAPTAZ_peak_4444	NA	NA	PRKCQ	-156954	0	NA	NA
chr10_6791099_peak	chr10	6791099	6791099	NA	NA	peak_YAP1_NCI-H2052_9157	PRKCQ	-168836	0	NA	NA
chr10_6791192_peak	chr10	6791192	6791192	MACS_chipSampleRep0_VS_controlSampleRep0_YAPTAZ_peak_4446	NA	NA	PRKCQ	-168929	0	NA	NA
chr10_68082172_peak	chr10	68082172	68082172	NA	peak_YAP1_SF268_2049	peak_YAP1_NCI-H2052_15693	CTNNA3	1373755	0	NA	NA
chr10_68138070_peak	chr10	68138070	68138070	MACS_chipSampleRep0_VS_controlSampleRep0_YAPTAZ_peak_5277	NA	peak_YAP1_NCI-H2052_3809	CTNNA3	1317857	0	NA	NA
chr10_6821169_peak	chr10	6821169	6821169	MACS_chipSampleRep0_VS_controlSampleRep0_YAPTAZ_peak_4447	NA	peak_YAP1_NCI-H2052_9412	PRKCQ	-198906	0	NA	NA
chr10_68399317_peak	chr10	68399317	68399317	NA	NA	peak_YAP1_NCI-H2052_4848	CTNNA3	1056610	0	NA	snoU13.347
chr10_68420304_peak	chr10	68420304	68420304	NA	NA	peak_YAP1_NCI-H2052_10302	CTNNA3	1035623	0	NA	snoU13.347
chr10_68431481_peak	chr10	68431481	68431481	NA	NA	peak_YAP1_NCI-H2052_7823	CTNNA3	1024446	0	NA	snoU13.347
chr10_68440848_peak	chr10	68440848	68440848	NA	NA	peak_YAP1_NCI-H2052_646	CTNNA3	1015079	0	NA	snoU13.347
chr10_68507408_peak	chr10	68507408	68507408	MACS_chipSampleRep0_VS_controlSampleRep0_YAPTAZ_peak_5279	peak_YAP1_SF268_1932	peak_YAP1_NCI-H2052_590	CTNNA3	948519	0	NA	snoU13.347
chr10_68587341_peak	chr10	68587341	68587341	NA	NA	peak_YAP1_NCI-H2052_15922	CTNNA3	868586	0	NA	NA
chr10_68596073_peak	chr10	68596073	68596073	NA	NA	peak_YAP1_NCI-H2052_13008	CTNNA3	859854	0	NA	NA
chr10_68598024_peak	chr10	68598024	68598024	NA	NA	peak_YAP1_NCI-H2052_16144	CTNNA3	857903	0	NA	NA
chr10_69362178_peak	chr10	69362178	69362178	NA	NA	peak_YAP1_NCI-H2052_6576	CTNNA3	93749	0	NA	NA
chr10_69524216_peak	chr10	69524216	69524216	MACS_chipSampleRep0_VS_controlSampleRep0_YAPTAZ_peak_5281	NA	NA	CTNNA3	-68289	0	NA	HERC4;HNRNPH3
chr10_69847317_peak	chr10	69847317	69847317	MACS_chipSampleRep0_VS_controlSampleRep0_YAPTAZ_peak_5288	NA	NA	HERC4	-12212	0	HERC4;PBLD;HNRNPH3	ATOH7;AL356741.1;DNAJC12;HNRNPH3;SIRT1
chr10_69853922_peak	chr10	69853922	69853922	MACS_chipSampleRep0_VS_controlSampleRep0_YAPTAZ_peak_5289	NA	peak_YAP1_NCI-H2052_4395	MYPN	-11990	0	HERC4;PBLD;HNRNPH3	HNRNPH3;AL356741.1;SIRT1;ATOH7
chr10_69855130_peak	chr10	69855130	69855130	MACS_chipSampleRep0_VS_controlSampleRep0_YAPTAZ_peak_5290	NA	peak_YAP1_NCI-H2052_9785	MYPN	-10782	0	HERC4;PBLD;HNRNPH3	HNRNPH3;AL356741.1;SIRT1;ATOH7
chr10_69866597_peak	chr10	69866597	69866597	NA	NA	peak_YAP1_NCI-H2052_13086	MYPN	685	1	NA	NA
chr10_69896078_peak	chr10	69896078	69896078	NA	NA	peak_YAP1_NCI-H2052_4500	MYPN	30166	0	HERC4	HNRNPH3;HERC4;MYPN;SIRT1;ATOH7
chr10_69896327_peak	chr10	69896327	69896327	MACS_chipSampleRep0_VS_controlSampleRep0_YAPTAZ_peak_5294	NA	NA	MYPN	30415	0	HERC4	HNRNPH3;HERC4;MYPN;SIRT1;ATOH7
chr10_69896411_peak	chr10	69896411	69896411	NA	NA	peak_YAP1_NCI-H2052_1299	MYPN	30499	0	HERC4	HNRNPH3;HERC4;MYPN;SIRT1;ATOH7
chr10_69913581_peak	chr10	69913581	69913581	MACS_chipSampleRep0_VS_controlSampleRep0_YAPTAZ_peak_5295	peak_YAP1_SF268_2252	peak_YAP1_NCI-H2052_1762	MYPN	47669	0	HERC4	AL356741.1;HERC4;MYPN;SIRT1;ATOH7;HNRNPH3
chr10_70309080_peak	chr10	70309080	70309080	NA	NA	peak_YAP1_NCI-H2052_11033	TET1	-11333	0	DNA2;CCAR1	HNRNPH3;RP11-119F7.4;CCAR1;DDX50;MIR1254;U6.114;SLC25A16;SNORD98;STOX1;snoU13.446
chr10_70426187_peak	chr10	70426187	70426187	MACS_chipSampleRep0_VS_controlSampleRep0_YAPTAZ_peak_5305	NA	peak_YAP1_NCI-H2052_5089	TET1	105774	0	NA	SNORD98;HNRNPH3;HERC4;TET1;MIR1254;CCAR1;SLC25A16;snoU13.446
chr10_70817876_peak	chr10	70817876	70817876	MACS_chipSampleRep0_VS_controlSampleRep0_YAPTAZ_peak_5312	NA	peak_YAP1_NCI-H2052_16036	SRGN	-29986	0	DDX21;KIAA1279;VPS26A	RP11-227H15.5;C10orf35;SRGN;VPS26A;KIAA1279;HKDC1;DDX21
chr10_70821304_peak	chr10	70821304	70821304	MACS_chipSampleRep0_VS_controlSampleRep0_YAPTAZ_peak_5313	NA	peak_YAP1_NCI-H2052_459	SRGN	-26558	0	DDX21;KIAA1279;VPS26A	RP11-227H15.5;C10orf35;SRGN;VPS26A;KIAA1279;HKDC1;DDX21
chr10_70977097_peak	chr10	70977097	70977097	MACS_chipSampleRep0_VS_controlSampleRep0_YAPTAZ_peak_5317	NA	peak_YAP1_NCI-H2052_7254	HKDC1	-2962	0	HK1	NA
chr10_70992266_peak	chr10	70992266	70992266	MACS_chipSampleRep0_VS_controlSampleRep0_YAPTAZ_peak_5319	NA	peak_YAP1_NCI-H2052_8767	HKDC1	12207	0	HK1	NEUROG3;DDX21;HK1;SNORD98;AC016821.1;VPS26A;KIAA1279;SRGN;RP11-227H15.5;C10orf35
chr10_71109203_peak	chr10	71109203	71109203	NA	NA	peak_YAP1_NCI-H2052_5461	HK1	79463	0	HK1	DDX21;C10orf35;RP11-227H15.5;HKDC1;HK1;KIAA1279
chr10_71112531_peak	chr10	71112531	71112531	NA	NA	peak_YAP1_NCI-H2052_7717	HK1	82791	0	HK1	DDX21;C10orf35;RP11-227H15.5;HKDC1;HK1;KIAA1279
chr10_71142750_peak	chr10	71142750	71142750	NA	NA	peak_YAP1_NCI-H2052_10849	HK1	113010	0	NA	SRGN;COL13A1;C10orf35;AC016821.1;RP11-227H15.5;VPS26A;HKDC1;HK1
chr10_71198472_peak	chr10	71198472	71198472	MACS_chipSampleRep0_VS_controlSampleRep0_YAPTAZ_peak_5331	NA	NA	TSPAN15	-12757	0	NA	HK1;COL13A1;C10orf35;HKDC1;AC016821.1;RP11-227H15.5
chr10_71206591_peak	chr10	71206591	71206591	MACS_chipSampleRep0_VS_controlSampleRep0_YAPTAZ_peak_5333	NA	peak_YAP1_NCI-H2052_6782	TSPAN15	-4638	0	NA	C10orf35;RP11-227H15.5;AC016821.1
chr10_71446007_peak	chr10	71446007	71446007	MACS_chipSampleRep0_VS_controlSampleRep0_YAPTAZ_peak_5339	NA	NA	C10orf35	56000	0	COL13A1	C10orf35;RP11-227H15.5;TYSND1;COL13A1
chr10_71456029_peak	chr10	71456029	71456029	MACS_chipSampleRep0_VS_controlSampleRep0_YAPTAZ_peak_5340	NA	NA	C10orf35	66022	0	COL13A1	COL13A1;C10orf35;NEUROG3
chr10_71463636_peak	chr10	71463636	71463636	MACS_chipSampleRep0_VS_controlSampleRep0_YAPTAZ_peak_5341	NA	NA	C10orf35	73629	0	COL13A1	AC016821.1;RP11-227H15.5;TYSND1;C10orf35;NEUROG3;COL13A1
chr10_71529292_peak	chr10	71529292	71529292	MACS_chipSampleRep0_VS_controlSampleRep0_YAPTAZ_peak_5344	NA	peak_YAP1_NCI-H2052_14734	COL13A1	-32352	0	NA	COL13A1;C10orf35
chr10_71567095_peak	chr10	71567095	71567095	MACS_chipSampleRep0_VS_controlSampleRep0_YAPTAZ_peak_5347	NA	peak_YAP1_NCI-H2052_3797	COL13A1	5451	0	NA	C10orf35
chr10_71579705_peak	chr10	71579705	71579705	MACS_chipSampleRep0_VS_controlSampleRep0_YAPTAZ_peak_5350	NA	NA	COL13A1	18061	0	NA	C10orf35
chr10_71598851_peak	chr10	71598851	71598851	NA	NA	peak_YAP1_NCI-H2052_2437	COL13A1	37207	0	COL13A1	C10orf35;COL13A1
chr10_71599627_peak	chr10	71599627	71599627	NA	NA	peak_YAP1_NCI-H2052_6783	COL13A1	37983	0	COL13A1	C10orf35;COL13A1
chr10_71624249_peak	chr10	71624249	71624249	NA	NA	peak_YAP1_NCI-H2052_9413	COL13A1	62605	0	NA	AC022532.1;TYSND1;NPFFR1;COL13A1;C10orf35
chr10_71624397_peak	chr10	71624397	71624397	MACS_chipSampleRep0_VS_controlSampleRep0_YAPTAZ_peak_5355	NA	NA	COL13A1	62753	0	NA	AC022532.1;TYSND1;NPFFR1;COL13A1;C10orf35
chr10_71629190_peak	chr10	71629190	71629190	NA	NA	peak_YAP1_NCI-H2052_15187	COL13A1	67546	0	NA	AC022532.1;TYSND1;NPFFR1;COL13A1;C10orf35
chr10_71951896_peak	chr10	71951896	71951896	NA	NA	peak_YAP1_NCI-H2052_2882	SAR1A	-21617	0	SAR1A	NODAL;AC022532.1;AIFM2;TYSND1;PPA1;EIF4EBP2;SAR1A;LRRC20;NPFFR1
chr10_72050574_peak	chr10	72050574	72050574	NA	NA	peak_YAP1_NCI-H2052_10424	NPFFR1	-7134	0	LRRC20	NA
chr10_72127379_peak	chr10	72127379	72127379	MACS_chipSampleRep0_VS_controlSampleRep0_YAPTAZ_peak_5370	NA	NA	LRRC20	15003	0	NA	RP11-432J9.5;EIF4EBP2;PPA1;NPFFR1;TYSND1;AC022532.1;SAR1A;NODAL;RP11-367H5.7
chr10_72136924_peak	chr10	72136924	72136924	MACS_chipSampleRep0_VS_controlSampleRep0_YAPTAZ_peak_5374	NA	peak_YAP1_NCI-H2052_15112	LRRC20	5458	0	NA	RP11-432J9.5;EIF4EBP2;PPA1;NPFFR1;TYSND1;AC022532.1;SAR1A;NODAL;RP11-367H5.7
chr10_72137974_peak	chr10	72137974	72137974	MACS_chipSampleRep0_VS_controlSampleRep0_YAPTAZ_peak_5375	NA	peak_YAP1_NCI-H2052_649	LRRC20	4408	0	NA	RP11-432J9.5;EIF4EBP2;PPA1;NPFFR1;TYSND1;AC022532.1;SAR1A;NODAL;RP11-367H5.7
chr10_72278649_peak	chr10	72278649	72278649	NA	NA	peak_YAP1_NCI-H2052_11484	PALD1	40072	0	NA	PPA1;TYSND1;NPFFR1;C10orf27;NODAL;EIF4EBP2;AC022532.1;RP11-432J9.5;KIAA1274;ADAMTS14;PCBD1;PRF1
chr10_72416442_peak	chr10	72416442	72416442	NA	NA	peak_YAP1_NCI-H2052_13665	ADAMTS14	-16117	0	NA	NODAL;UNC5B;NPFFR1;PRF1;PCBD1;AC022532.1
chr10_72424701_peak	chr10	72424701	72424701	NA	NA	peak_YAP1_NCI-H2052_7556	ADAMTS14	-7858	0	NA	NODAL;AC022532.1;KIAA1274;RP11-432J9.5;PCBD1;UNC5B;C10orf27;SGPL1;PRF1
chr10_73099996_peak	chr10	73099996	73099996	MACS_chipSampleRep0_VS_controlSampleRep0_YAPTAZ_peak_5387	NA	NA	SLC29A3	20981	0	NA	C10orf105;C10orf54;CDH23;NCRNA00223
chr10_73103207_peak	chr10	73103207	73103207	MACS_chipSampleRep0_VS_controlSampleRep0_YAPTAZ_peak_5388	NA	NA	SLC29A3	24192	0	NA	C10orf105;CDH23;SLC29A3;C10orf54
chr10_73519255_peak	chr10	73519255	73519255	NA	NA	peak_YAP1_NCI-H2052_3300	C10orf54	14000	0	C10orf54	C10orf105
chr10_73526703_peak	chr10	73526703	73526703	MACS_chipSampleRep0_VS_controlSampleRep0_YAPTAZ_peak_5397	peak_YAP1_SF268_1282	peak_YAP1_NCI-H2052_263	C10orf54	6552	0	NA	PSAP;C10orf105;SLC29A3;NCRNA00223;CDH23
chr10_73611001_peak	chr10	73611001	73611001	MACS_chipSampleRep0_VS_controlSampleRep0_YAPTAZ_peak_5401	NA	NA	PSAP	125	1	NA	NA
chr10_73620404_peak	chr10	73620404	73620404	NA	NA	peak_YAP1_NCI-H2052_13985	PSAP	-9278	0	C10orf54	ANAPC16;NCRNA00223;SLC29A3;SNORA36.1;CHST3;C10orf54;C10orf105;SPOCK2
chr10_73628162_peak	chr10	73628162	73628162	MACS_chipSampleRep0_VS_controlSampleRep0_YAPTAZ_peak_5404	NA	NA	PSAP	-17036	0	C10orf54;PSAP	ANAPC16;SPOCK2;CDH23;CHST3;RNU7-38P;C10orf105;C10orf54
chr10_73857710_peak	chr10	73857710	73857710	NA	NA	peak_YAP1_NCI-H2052_10355	SPOCK2	-8920	0	CHST3	OIT3;RP11-167P22.3;DDIT4;SNORA36.1;ANAPC16;PSAP;C10orf105
chr10_73931040_peak	chr10	73931040	73931040	MACS_chipSampleRep0_VS_controlSampleRep0_YAPTAZ_peak_5420	NA	NA	ASCC1	45852	0	ASCC1;ANAPC16	OIT3;U6.381;ANAPC16;SPOCK2
chr10_74020398_peak	chr10	74020398	74020398	MACS_chipSampleRep0_VS_controlSampleRep0_YAPTAZ_peak_5423	NA	NA	DDIT4	-13280	0	ASCC1;ANAPC16	C10orf54;NUDT13;SNORA36.1;ANAPC16
chr10_74094877_peak	chr10	74094877	74094877	MACS_chipSampleRep0_VS_controlSampleRep0_YAPTAZ_peak_5436	NA	NA	DNAJB12	20111	0	CHST3;ASCC1;ANAPC16;DDIT4	ANAPC16;RP11-167P22.3;AL513185.1;SPOCK2;DDIT4;SNORA36.1;PSAP;U6.381
chr10_74123788_peak	chr10	74123788	74123788	NA	NA	peak_YAP1_NCI-H2052_11839	DNAJB12	-8800	0	CBARA1;CCDC109A;P4HA1	NA
chr10_74327368_peak	chr10	74327368	74327368	MACS_chipSampleRep0_VS_controlSampleRep0_YAPTAZ_peak_5441	NA	NA	MICU1	58531	0	NA	AL513185.1;OIT3;U6.381;RP11-167P22.3
chr10_74448064_peak	chr10	74448064	74448064	MACS_chipSampleRep0_VS_controlSampleRep0_YAPTAZ_peak_5444	NA	NA	MCU	-3825	0	DNAJB12	RP11-167P22.3;OIT3;AL513185.1
chr10_74524170_peak	chr10	74524170	74524170	MACS_chipSampleRep0_VS_controlSampleRep0_YAPTAZ_peak_5445	peak_YAP1_SF268_1649	peak_YAP1_NCI-H2052_306	MCU	72281	0	CBARA1;CCDC109A	AL513185.1;RP11-167P22.3;MICU1;OIT3;U6.381
chr10_74572672_peak	chr10	74572672	74572672	NA	NA	peak_YAP1_NCI-H2052_13174	MCU	120783	0	DNAJB12;CBARA1;CCDC109A	RP11-167P22.3;MICU1;RP11-344N10.2;MCU;OIT3;U6.381;AL513185.1
chr10_74942542_peak	chr10	74942542	74942542	NA	NA	peak_YAP1_NCI-H2052_4849	FAM149B1	14618	0	P4HA1;NUDT13;MRPS16	NUDT13;OIT3;RP11-537A6.9;U6.658;snoU13.336;RP11-167P22.3;C10orf103;MRPS16;RP11-344N10.2
chr10_74943814_peak	chr10	74943814	74943814	NA	NA	peak_YAP1_NCI-H2052_8977	FAM149B1	15890	0	P4HA1	U6.658;NUDT13;RP11-464F9.19;OIT3;RP11-167P22.3;MRPS16;C10orf103;RP11-537A6.9;SYNPO2L;RP11-344N10.2;RP11-137L10.6
chr10_75346586_peak	chr10	75346586	75346586	NA	NA	peak_YAP1_NCI-H2052_7904	USP54	39125	0	ANXA7;SEC24C	MRPS16;RP11-137L10.6;RP11-537A6.9;USP54;U6.658;RP11-574K11.8;snoU13.336;C10orf55;RP11-464F9.19;MYOZ1;SYNPO2L
chr10_75408963_peak	chr10	75408963	75408963	NA	NA	peak_YAP1_NCI-H2052_8527	SYNPO2L	6867	0	MRPS16;BMS1P4;SEC24C;FUT11	NA
chr10_75411437_peak	chr10	75411437	75411437	NA	NA	peak_YAP1_NCI-H2052_3702	SYNPO2L	4393	0	BMS1P4;SEC24C;FUT11	NA
chr10_75576095_peak	chr10	75576095	75576095	NA	NA	peak_YAP1_NCI-H2052_3019	NDST2	-4506	0	SEC24C;CHCHD1;KIAA0913	NA
chr10_75647642_peak	chr10	75647642	75647642	MACS_chipSampleRep0_VS_controlSampleRep0_YAPTAZ_peak_5479	peak_YAP1_SF268_448	peak_YAP1_NCI-H2052_2002	CAMK2G	-13299	0	CAMK2G;C10orf55;PLAU;VCL;AP3M1;ADK	RP11-574K11.16;U6.658;AP3M1;RP11-464F9.19;PLAU;RP11-574K11.8;VCL;SEC24C;C10orf55;FUT11;RP11-178G16.2;NDST2
chr10_75652598_peak	chr10	75652598	75652598	MACS_chipSampleRep0_VS_controlSampleRep0_YAPTAZ_peak_5481	NA	NA	PLAU	-16337	0	C10orf55;PLAU	SEC24C;RP11-574K11.8;RP11-178G16.2;VCL;NDST2;C10orf55;AP3M1
chr10_75654483_peak	chr10	75654483	75654483	MACS_chipSampleRep0_VS_controlSampleRep0_YAPTAZ_peak_5482	NA	peak_YAP1_NCI-H2052_10168	PLAU	-14452	0	C10orf55;PLAU;VCL	CAMK2G;C10orf55;RP11-574K11.8;VCL;RP11-178G16.2;FUT11;AP3M1;NDST2
chr10_75659266_peak	chr10	75659266	75659266	MACS_chipSampleRep0_VS_controlSampleRep0_YAPTAZ_peak_5484	NA	peak_YAP1_NCI-H2052_3667	PLAU	-9669	0	CAMK2G;C10orf55;PLAU;VCL	CAMK2G;AP3M1;DUPD1;VCL;RP11-574K11.8;NDST2;RP11-178G16.2;CHCHD1;C10orf55
chr10_75666596_peak	chr10	75666596	75666596	MACS_chipSampleRep0_VS_controlSampleRep0_YAPTAZ_peak_5485	peak_YAP1_SF268_1897	peak_YAP1_NCI-H2052_2170	PLAU	-2339	0	CAMK2G;VCL	NA
chr10_75668978_peak	chr10	75668978	75668978	NA	NA	peak_YAP1_NCI-H2052_5660	PLAU	43	1	NA	NA
chr10_75726034_peak	chr10	75726034	75726034	MACS_chipSampleRep0_VS_controlSampleRep0_YAPTAZ_peak_5490	NA	NA	VCL	-31838	0	CAMK2G;C10orf55;PLAU;VCL;AP3M1;ADK	AP3M1;VCL;CAMK2G;PLAU;C10orf55;RP11-574K11.8;RP11-574K11.16;NDST2;RP11-178G16.2
chr10_75726119_peak	chr10	75726119	75726119	NA	NA	peak_YAP1_NCI-H2052_7008	VCL	-31753	0	CAMK2G;C10orf55;PLAU;VCL;AP3M1;ADK	AP3M1;VCL;CAMK2G;PLAU;C10orf55;RP11-574K11.8;RP11-574K11.16;NDST2;RP11-178G16.2
chr10_75816019_peak	chr10	75816019	75816019	MACS_chipSampleRep0_VS_controlSampleRep0_YAPTAZ_peak_5495	NA	peak_YAP1_NCI-H2052_1303	VCL	58147	0	CAMK2G;C10orf55;PLAU;VCL	SEC24C;RP11-464F9.19;C10orf55;RP11-178G16.2;RP11-574K11.8;CAMK2G;VCL;AP3M1;CHCHD1
chr10_75831135_peak	chr10	75831135	75831135	NA	NA	peak_YAP1_NCI-H2052_4787	VCL	73263	0	C10orf55;PLAU	NDST2;RP11-464F9.19;VCL;CAMK2G;C10orf55;RP11-178G16.2;RP11-574K11.8;AP3M1
chr10_75913075_peak	chr10	75913075	75913075	MACS_chipSampleRep0_VS_controlSampleRep0_YAPTAZ_peak_5503	NA	NA	ADK	2115	0	NA	NA
chr10_75949947_peak	chr10	75949947	75949947	MACS_chipSampleRep0_VS_controlSampleRep0_YAPTAZ_peak_5507	NA	peak_YAP1_NCI-H2052_6350	ADK	38987	0	C10orf55;PLAU;AP3M1;ADK	RP11-574K11.8;AP3M1;VCL
chr10_76053876_peak	chr10	76053876	76053876	MACS_chipSampleRep0_VS_controlSampleRep0_YAPTAZ_peak_5510	NA	NA	ADK	142916	0	NA	RP11-77G23.2;C10orf55;DUPD1
chr10_76053984_peak	chr10	76053984	76053984	NA	NA	peak_YAP1_NCI-H2052_7948	ADK	143024	0	NA	RP11-77G23.2;C10orf55;DUPD1
chr10_76677395_peak	chr10	76677395	76677395	NA	NA	peak_YAP1_NCI-H2052_8300	KAT6B	92055	0	MYST4	DUPD1;KAT6B;RP11-77G23.2
chr10_76684247_peak	chr10	76684247	76684247	MACS_chipSampleRep0_VS_controlSampleRep0_YAPTAZ_peak_5514	NA	peak_YAP1_NCI-H2052_3194	KAT6B	98907	0	NA	RP11-77G23.2;DUPD1;KAT6B
chr10_76985508_peak	chr10	76985508	76985508	MACS_chipSampleRep0_VS_controlSampleRep0_YAPTAZ_peak_5519	NA	peak_YAP1_NCI-H2052_3340	VDAC2	15596	0	VDAC2	RP11-77G23.2;RP11-399K21.6;DUPD1
chr10_77119032_peak	chr10	77119032	77119032	NA	NA	peak_YAP1_NCI-H2052_1571	FLJ00096	-41727	0	NA	MIR606;U6.319;RP11-369F10.3;AC010997.1;RP11-399K21.6;C10orf11
chr10_77229045_peak	chr10	77229045	77229045	NA	NA	peak_YAP1_NCI-H2052_12193	C10orf11	37834	0	NA	C10orf11;MIR606;AC010997.1
chr10_77268359_peak	chr10	77268359	77268359	NA	NA	peak_YAP1_NCI-H2052_4888	C10orf11	77148	0	NA	MIR606;AC010997.1
chr10_77290272_peak	chr10	77290272	77290272	NA	NA	peak_YAP1_NCI-H2052_6932	C10orf11	99061	0	NA	RP11-369F10.3;C10orf11;MIR606
chr10_77307328_peak	chr10	77307328	77307328	NA	NA	peak_YAP1_NCI-H2052_1210	C10orf11	116117	0	NA	NA
chr10_78044936_peak	chr10	78044936	78044936	NA	NA	peak_YAP1_NCI-H2052_7177	C10orf11	853725	0	NA	NA
chr10_78069886_peak	chr10	78069886	78069886	NA	NA	peak_YAP1_NCI-H2052_3570	C10orf11	878675	0	NA	RP11-369F10.3;U6.319
chr10_78188498_peak	chr10	78188498	78188498	MACS_chipSampleRep0_VS_controlSampleRep0_YAPTAZ_peak_5526	NA	peak_YAP1_NCI-H2052_13009	C10orf11	997287	0	NA	RP11-443A13.2;U6.319;RP11-369F10.3
chr10_78192253_peak	chr10	78192253	78192253	MACS_chipSampleRep0_VS_controlSampleRep0_YAPTAZ_peak_5527	NA	peak_YAP1_NCI-H2052_13818	C10orf11	1001042	0	NA	RP11-443A13.5;RP11-369F10.3
chr10_78343551_peak	chr10	78343551	78343551	MACS_chipSampleRep0_VS_controlSampleRep0_YAPTAZ_peak_5528	peak_YAP1_SF268_759	peak_YAP1_NCI-H2052_221	KCNMA1	1054802	0	NA	RP11-443A13.5;RP11-443A13.2
chr10_78477081_peak	chr10	78477081	78477081	NA	NA	peak_YAP1_NCI-H2052_9722	KCNMA1	921272	0	NA	RP11-369F10.3;U6.319
chr10_7860367_peak	chr10	7860367	7860367	MACS_chipSampleRep0_VS_controlSampleRep0_YAPTAZ_peak_4453	NA	NA	TAF3	-100	1	NA	NA
chr10_78871902_peak	chr10	78871902	78871902	MACS_chipSampleRep0_VS_controlSampleRep0_YAPTAZ_peak_5529	NA	NA	KCNMA1	526451	0	ZNF503;NCRNA00245	RP11-443A13.2;RP11-443A13.3;RP11-443A13.5
chr10_78920571_peak	chr10	78920571	78920571	NA	NA	peak_YAP1_NCI-H2052_10850	KCNMA1	477782	0	KCNMA1	RP11-619F23.2;KCNMA1
chr10_78923909_peak	chr10	78923909	78923909	NA	NA	peak_YAP1_NCI-H2052_5032	KCNMA1	474444	0	KCNMA1	KCNMA1;AL391421.1;RP11-443A13.2;RP11-328K22.1;RP11-619F23.2
chr10_78924813_peak	chr10	78924813	78924813	NA	NA	peak_YAP1_NCI-H2052_9624	KCNMA1	473540	0	KCNMA1	KCNMA1;AL391421.1;RP11-443A13.2;RP11-328K22.1;RP11-619F23.2
chr10_78940732_peak	chr10	78940732	78940732	NA	NA	peak_YAP1_NCI-H2052_15694	KCNMA1	457621	0	KCNMA1	RP11-443A13.2;KCNMA1;RP11-619F23.2
chr10_78955106_peak	chr10	78955106	78955106	NA	NA	peak_YAP1_NCI-H2052_13487	KCNMA1	443247	0	KCNMA1	KCNMA1;RP11-328K22.1;RP11-619F23.2
chr10_78990179_peak	chr10	78990179	78990179	NA	NA	peak_YAP1_NCI-H2052_13175	KCNMA1	408174	0	KCNMA1	AL391421.1;RP11-619F23.2;KCNMA1
chr10_79033963_peak	chr10	79033963	79033963	NA	NA	peak_YAP1_NCI-H2052_13488	KCNMA1	364390	0	KCNMA1	RP11-328K22.1;KCNMA1;RP11-619F23.2
chr10_79050744_peak	chr10	79050744	79050744	MACS_chipSampleRep0_VS_controlSampleRep0_YAPTAZ_peak_5536	NA	peak_YAP1_NCI-H2052_2959	KCNMA1	347609	0	KCNMA1	RP11-619F23.2;KCNMA1
chr10_79061121_peak	chr10	79061121	79061121	NA	NA	peak_YAP1_NCI-H2052_12122	KCNMA1	337232	0	NA	RP11-619F23.2;KCNMA1
chr10_79110640_peak	chr10	79110640	79110640	MACS_chipSampleRep0_VS_controlSampleRep0_YAPTAZ_peak_5538	peak_YAP1_SF268_1313	peak_YAP1_NCI-H2052_4158	KCNMA1	287713	0	NA	KCNMA1;RP11-328K22.1
chr10_79115830_peak	chr10	79115830	79115830	NA	NA	peak_YAP1_NCI-H2052_15695	KCNMA1	282523	0	NA	NA
chr10_79152739_peak	chr10	79152739	79152739	MACS_chipSampleRep0_VS_controlSampleRep0_YAPTAZ_peak_5541	NA	peak_YAP1_NCI-H2052_1179	KCNMA1	245614	0	KCNMA1	KCNMA1;RP11-328K22.1;RP11-619F23.2
chr10_79176266_peak	chr10	79176266	79176266	NA	NA	peak_YAP1_NCI-H2052_739	KCNMA1	222087	0	KCNMA1	RP11-619F23.2;KCNMA1
chr10_79176367_peak	chr10	79176367	79176367	MACS_chipSampleRep0_VS_controlSampleRep0_YAPTAZ_peak_5543	NA	NA	KCNMA1	221986	0	KCNMA1	RP11-619F23.2;KCNMA1
chr10_79264821_peak	chr10	79264821	79264821	NA	NA	peak_YAP1_NCI-H2052_9477	KCNMA1	133532	0	KCNMA1	RP11-619F23.2;DLG5;KCNMA1
chr10_79265368_peak	chr10	79265368	79265368	NA	NA	peak_YAP1_NCI-H2052_13176	KCNMA1	132985	0	KCNMA1	RP11-619F23.2;RP11-443A13.2;KCNMA1
chr10_79265924_peak	chr10	79265924	79265924	NA	NA	peak_YAP1_NCI-H2052_11113	KCNMA1	132429	0	KCNMA1	RP11-619F23.2;RP11-443A13.2;KCNMA1
chr10_79284350_peak	chr10	79284350	79284350	MACS_chipSampleRep0_VS_controlSampleRep0_YAPTAZ_peak_5549	peak_YAP1_SF268_776	peak_YAP1_NCI-H2052_13565	KCNMA1	114003	0	NA	KCNMA1
chr10_79291970_peak	chr10	79291970	79291970	NA	peak_YAP1_SF268_2093	peak_YAP1_NCI-H2052_3444	KCNMA1	106383	0	NA	AL391421.1;KCNMA1
chr10_79324726_peak	chr10	79324726	79324726	NA	NA	peak_YAP1_NCI-H2052_15188	KCNMA1	73627	0	NA	NA
chr10_79324993_peak	chr10	79324993	79324993	MACS_chipSampleRep0_VS_controlSampleRep0_YAPTAZ_peak_5551	peak_YAP1_SF268_509	peak_YAP1_NCI-H2052_15484	KCNMA1	73360	0	NA	NA
chr10_79342645_peak	chr10	79342645	79342645	NA	NA	peak_YAP1_NCI-H2052_16037	KCNMA1	55708	0	NA	KCNMA1;RP11-619F23.2
chr10_79497494_peak	chr10	79497494	79497494	MACS_chipSampleRep0_VS_controlSampleRep0_YAPTAZ_peak_5555	peak_YAP1_SF268_2147	peak_YAP1_NCI-H2052_1057	KCNMA1	-99141	0	NA	RP13-39P12.3;DLG5;AL391421.1;KCNMA1
chr10_79605040_peak	chr10	79605040	79605040	MACS_chipSampleRep0_VS_controlSampleRep0_YAPTAZ_peak_5558	NA	peak_YAP1_NCI-H2052_10851	AL391421.1	-21593	0	DLG5;LOC100128292	KCNMA1;DLG5;AL391421.1;POLR3A
chr10_79709126_peak	chr10	79709126	79709126	NA	NA	peak_YAP1_NCI-H2052_8259	DLG5	-22748	0	DLG5;LOC100128292	AL391421.1;POLR3A;DLG5
chr10_80016025_peak	chr10	80016025	80016025	MACS_chipSampleRep0_VS_controlSampleRep0_YAPTAZ_peak_5568	NA	peak_YAP1_NCI-H2052_4943	RPS24	222507	0	NA	SNORA71.2
chr10_80095611_peak	chr10	80095611	80095611	MACS_chipSampleRep0_VS_controlSampleRep0_YAPTAZ_peak_5570	NA	NA	RPS24	302093	0	LOC283050;ZMIZ1	POLR3A;SNORA71.2
chr10_80096227_peak	chr10	80096227	80096227	NA	NA	peak_YAP1_NCI-H2052_10356	RPS24	302709	0	LOC283050;ZMIZ1	POLR3A;SNORA71.2
chr10_80121069_peak	chr10	80121069	80121069	MACS_chipSampleRep0_VS_controlSampleRep0_YAPTAZ_peak_5571	NA	NA	RPS24	327551	0	NA	NA
chr10_80122370_peak	chr10	80122370	80122370	MACS_chipSampleRep0_VS_controlSampleRep0_YAPTAZ_peak_5572	NA	NA	RPS24	328852	0	NA	NA
chr10_80218046_peak	chr10	80218046	80218046	MACS_chipSampleRep0_VS_controlSampleRep0_YAPTAZ_peak_5575	NA	peak_YAP1_NCI-H2052_4553	RPS24	424528	0	NA	SNORA71.2
chr10_80218949_peak	chr10	80218949	80218949	MACS_chipSampleRep0_VS_controlSampleRep0_YAPTAZ_peak_5576	NA	peak_YAP1_NCI-H2052_7329	RPS24	425431	0	NA	SNORA71.2
chr10_80275561_peak	chr10	80275561	80275561	MACS_chipSampleRep0_VS_controlSampleRep0_YAPTAZ_peak_5579	NA	NA	RPS24	482043	0	NA	SNORA71.2
chr10_80280885_peak	chr10	80280885	80280885	MACS_chipSampleRep0_VS_controlSampleRep0_YAPTAZ_peak_5580	NA	NA	RPS24	487367	0	POLR3A;RPS24	AL391421.1;AC074323.1;SNORA71.2
chr10_80539265_peak	chr10	80539265	80539265	MACS_chipSampleRep0_VS_controlSampleRep0_YAPTAZ_peak_5582	NA	NA	ZMIZ1	-289527	0	NA	SNORA71.2;AC074323.1
chr10_80724948_peak	chr10	80724948	80724948	MACS_chipSampleRep0_VS_controlSampleRep0_YAPTAZ_peak_5589	NA	NA	ZMIZ1	-103844	0	LOC283050;ZMIZ1	AC074323.1
chr10_80850345_peak	chr10	80850345	80850345	MACS_chipSampleRep0_VS_controlSampleRep0_YAPTAZ_peak_5600	NA	NA	ZMIZ1	21553	0	POLR3A;RPS24	SNORA71.2;AC074323.1
chr10_80905793_peak	chr10	80905793	80905793	MACS_chipSampleRep0_VS_controlSampleRep0_YAPTAZ_peak_5608	NA	NA	ZMIZ1	77001	0	NA	POLR3A;AC074323.1
chr10_80911652_peak	chr10	80911652	80911652	MACS_chipSampleRep0_VS_controlSampleRep0_YAPTAZ_peak_5609	NA	NA	ZMIZ1	82860	0	NA	POLR3A;AC074323.1
chr10_80917468_peak	chr10	80917468	80917468	MACS_chipSampleRep0_VS_controlSampleRep0_YAPTAZ_peak_5610	peak_YAP1_SF268_348	peak_YAP1_NCI-H2052_741	ZMIZ1	88676	0	NA	POLR3A;AC074323.1
chr10_80922779_peak	chr10	80922779	80922779	MACS_chipSampleRep0_VS_controlSampleRep0_YAPTAZ_peak_5612	NA	NA	ZMIZ1	93987	0	NA	POLR3A;AC074323.1
chr10_80944146_peak	chr10	80944146	80944146	MACS_chipSampleRep0_VS_controlSampleRep0_YAPTAZ_peak_5615	NA	NA	ZMIZ1	115354	0	POLR3A;RPS24	POLR3A;SNORA71.2;AC074323.1
chr10_81059315_peak	chr10	81059315	81059315	MACS_chipSampleRep0_VS_controlSampleRep0_YAPTAZ_peak_5619	NA	peak_YAP1_NCI-H2052_6009	ZMIZ1	230523	0	PPIF	POLR3A;RP11-342M3.5;PPIF
chr10_81077612_peak	chr10	81077612	81077612	MACS_chipSampleRep0_VS_controlSampleRep0_YAPTAZ_peak_5622	NA	peak_YAP1_NCI-H2052_13744	PPIF	-29613	0	PPIF	PPIF;POLR3A;RP11-342M3.5
chr10_81081047_peak	chr10	81081047	81081047	NA	NA	peak_YAP1_NCI-H2052_10056	PPIF	-26178	0	PPIF	PPIF;POLR3A;RP11-342M3.5
chr10_81093445_peak	chr10	81093445	81093445	MACS_chipSampleRep0_VS_controlSampleRep0_YAPTAZ_peak_5623	NA	peak_YAP1_NCI-H2052_4418	PPIF	-13780	0	PPIF	ZCCHC24
chr10_8111783_peak	chr10	8111783	8111783	MACS_chipSampleRep0_VS_controlSampleRep0_YAPTAZ_peak_4455	peak_YAP1_SF268_999	NA	GATA3	16216	0	NA	NA
chr10_8118025_peak	chr10	8118025	8118025	MACS_chipSampleRep0_VS_controlSampleRep0_YAPTAZ_peak_4458	NA	NA	GATA3	22458	0	NA	GATA3;ITIH5
chr10_81248274_peak	chr10	81248274	81248274	NA	NA	peak_YAP1_NCI-H2052_12930	EIF5AL1	-24083	0	NA	ANXA11;RP11-342M3.5;ZCCHC24
chr10_8188823_peak	chr10	8188823	8188823	MACS_chipSampleRep0_VS_controlSampleRep0_YAPTAZ_peak_4459	NA	NA	GATA3	93256	0	NA	KIN;GATA3
chr10_81967127_peak	chr10	81967127	81967127	MACS_chipSampleRep0_VS_controlSampleRep0_YAPTAZ_peak_5640	NA	peak_YAP1_NCI-H2052_9723	ANXA11	-1799	1	NA	NA
chr10_82232358_peak	chr10	82232358	82232358	NA	NA	peak_YAP1_NCI-H2052_10607	TSPAN14	18436	0	NA	ANXA11;DYDC2;C10orf58
chr10_8225300_peak	chr10	8225300	8225300	NA	NA	peak_YAP1_NCI-H2052_15814	GATA3	129733	0	NA	GATA3
chr10_82261942_peak	chr10	82261942	82261942	MACS_chipSampleRep0_VS_controlSampleRep0_YAPTAZ_peak_5648	NA	NA	TSPAN14	48020	0	TSPAN14	DYDC2;TSPAN14;DYDC1;C10orf58
chr10_82266183_peak	chr10	82266183	82266183	MACS_chipSampleRep0_VS_controlSampleRep0_YAPTAZ_peak_5650	NA	peak_YAP1_NCI-H2052_2670	TSPAN14	52261	0	TSPAN14	DYDC2;ANXA11;TSPAN14;C10orf58;DYDC1
chr10_82269695_peak	chr10	82269695	82269695	MACS_chipSampleRep0_VS_controlSampleRep0_YAPTAZ_peak_5651	NA	peak_YAP1_NCI-H2052_2077	TSPAN14	55773	0	TSPAN14	ANXA11;DYDC2;C10orf58;TSPAN14;DYDC1
chr10_82786605_peak	chr10	82786605	82786605	NA	NA	peak_YAP1_NCI-H2052_9625	SH2D4B	488947	0	NA	C10orf58
chr10_82876199_peak	chr10	82876199	82876199	NA	NA	peak_YAP1_NCI-H2052_10677	SH2D4B	578541	0	NA	ANXA11
chr10_8321663_peak	chr10	8321663	8321663	MACS_chipSampleRep0_VS_controlSampleRep0_YAPTAZ_peak_4462	NA	NA	GATA3	226096	0	NA	GATA3;RP11-385N23.1
chr10_8326201_peak	chr10	8326201	8326201	NA	NA	peak_YAP1_NCI-H2052_11591	GATA3	230634	0	NA	GATA3
chr10_83360146_peak	chr10	83360146	83360146	NA	NA	peak_YAP1_NCI-H2052_10852	NRG3	-274924	0	NA	NA
chr10_8348472_peak	chr10	8348472	8348472	MACS_chipSampleRep0_VS_controlSampleRep0_YAPTAZ_peak_4464	peak_YAP1_SF268_682	NA	GATA3	252905	0	NA	GATA3
chr10_8403354_peak	chr10	8403354	8403354	NA	NA	peak_YAP1_NCI-H2052_5947	GATA3	307787	0	NA	GATA3;RP11-264C14.3
chr10_84048560_peak	chr10	84048560	84048560	NA	NA	peak_YAP1_NCI-H2052_4636	NRG3	413490	0	NA	RP11-202D18.2;U6.641
chr10_8408542_peak	chr10	8408542	8408542	MACS_chipSampleRep0_VS_controlSampleRep0_YAPTAZ_peak_4465	NA	peak_YAP1_NCI-H2052_2179	GATA3	312975	0	NA	GATA3;RP11-264C14.3
chr10_8434407_peak	chr10	8434407	8434407	NA	NA	peak_YAP1_NCI-H2052_12483	GATA3	338840	0	NA	NA
chr10_84626371_peak	chr10	84626371	84626371	NA	NA	peak_YAP1_NCI-H2052_6203	NRG3	991301	0	NA	NA
chr10_84742027_peak	chr10	84742027	84742027	NA	NA	peak_YAP1_NCI-H2052_6479	NRG3	1106957	0	NA	U1.23;U6.641
chr10_85106420_peak	chr10	85106420	85106420	NA	NA	peak_YAP1_NCI-H2052_10969	GHITM	-792776	0	NA	U1.23;GHITM
chr10_85132573_peak	chr10	85132573	85132573	NA	NA	peak_YAP1_NCI-H2052_12788	GHITM	-766623	0	NA	U1.23
chr10_85282900_peak	chr10	85282900	85282900	NA	NA	peak_YAP1_NCI-H2052_4514	GHITM	-616296	0	NA	U1.23
chr10_85305975_peak	chr10	85305975	85305975	NA	NA	peak_YAP1_NCI-H2052_15005	GHITM	-593221	0	NA	U1.23
chr10_86029676_peak	chr10	86029676	86029676	MACS_chipSampleRep0_VS_controlSampleRep0_YAPTAZ_peak_5657	NA	peak_YAP1_NCI-H2052_12789	RGR	24867	0	NA	U1.23;FAM190B;RGR;LRIT2;GHITM;CDHR1;LRIT1
chr10_86073738_peak	chr10	86073738	86073738	MACS_chipSampleRep0_VS_controlSampleRep0_YAPTAZ_peak_5659	NA	NA	CCSER2	-14604	0	NA	LRIT2;LRIT1;CDHR1
chr10_86108405_peak	chr10	86108405	86108405	NA	NA	peak_YAP1_NCI-H2052_16254	CCSER2	20063	0	NA	LRIT1;RGR;CDHR1;LRIT2
chr10_86254214_peak	chr10	86254214	86254214	NA	NA	peak_YAP1_NCI-H2052_2246	CCSER2	165872	0	NA	LRIT2;U1.23;LRIT1
chr10_86254323_peak	chr10	86254323	86254323	MACS_chipSampleRep0_VS_controlSampleRep0_YAPTAZ_peak_5661	NA	NA	CCSER2	165981	0	NA	LRIT2;U1.23;LRIT1
chr10_86299982_peak	chr10	86299982	86299982	MACS_chipSampleRep0_VS_controlSampleRep0_YAPTAZ_peak_5662	NA	peak_YAP1_NCI-H2052_9900	CCSER2	211640	0	NA	FAM190B;LRIT1;RGR;LRIT2
chr10_87317050_peak	chr10	87317050	87317050	NA	NA	peak_YAP1_NCI-H2052_9529	GRID1	809200	0	NA	AL732479.1;RP11-93H12.2;GRID1
chr10_87402626_peak	chr10	87402626	87402626	NA	NA	peak_YAP1_NCI-H2052_12790	GRID1	723624	0	NA	U6.912;RP11-93H12.2
chr10_8744836_peak	chr10	8744836	8744836	MACS_chipSampleRep0_VS_controlSampleRep0_YAPTAZ_peak_4473	NA	peak_YAP1_NCI-H2052_16038	GATA3	649269	0	NA	NA
chr10_88105844_peak	chr10	88105844	88105844	MACS_chipSampleRep0_VS_controlSampleRep0_YAPTAZ_peak_5668	NA	NA	GRID1	20406	0	NA	WAPAL;RP11-93H12.2;AL732479.1;MIR346;GRID1;U6.772
chr10_88170368_peak	chr10	88170368	88170368	NA	NA	peak_YAP1_NCI-H2052_7949	GRID1	-44118	0	NA	BMPR1A;AL732479.1;MIR346;U6.772;WAPAL;GRID1
chr10_88171433_peak	chr10	88171433	88171433	NA	NA	peak_YAP1_NCI-H2052_6226	GRID1	-45183	0	NA	BMPR1A;AL732479.1;MIR346;U6.772;WAPAL;GRID1
chr10_88395376_peak	chr10	88395376	88395376	NA	NA	peak_YAP1_NCI-H2052_14559	OPN4	-18938	0	NA	AL732479.1;MIR346;C10orf116;OPN4;WAPAL;U6.772;LDB3;BMPR1A;GRID1;SNCG
chr10_88971788_peak	chr10	88971788	88971788	NA	NA	peak_YAP1_NCI-H2052_15485	FAM22A	-13417	0	NA	NA
chr10_89304684_peak	chr10	89304684	89304684	NA	NA	peak_YAP1_NCI-H2052_13331	MINPP1	40052	0	PAPSS2;ATAD1	PAPSS2
chr10_89307712_peak	chr10	89307712	89307712	NA	NA	peak_YAP1_NCI-H2052_5826	MINPP1	43080	0	PAPSS2;ATAD1	LIPJ;PAPSS2;ATAD1
chr10_89395620_peak	chr10	89395620	89395620	MACS_chipSampleRep0_VS_controlSampleRep0_YAPTAZ_peak_5688	NA	peak_YAP1_NCI-H2052_10608	PAPSS2	-23750	0	NA	PAPSS2
chr10_89417257_peak	chr10	89417257	89417257	MACS_chipSampleRep0_VS_controlSampleRep0_YAPTAZ_peak_5690	NA	peak_YAP1_NCI-H2052_1985	PAPSS2	-2113	0	MINPP1	NA
chr10_89602253_peak	chr10	89602253	89602253	NA	NA	peak_YAP1_NCI-H2052_13408	ATAD1	-1153	1	NA	NA
chr10_89622189_peak	chr10	89622189	89622189	MACS_chipSampleRep0_VS_controlSampleRep0_YAPTAZ_peak_5695	NA	NA	PTEN	-681	1	NA	NA
chr10_89687010_peak	chr10	89687010	89687010	MACS_chipSampleRep0_VS_controlSampleRep0_YAPTAZ_peak_5697	NA	peak_YAP1_NCI-H2052_12408	PTEN	64140	0	NA	KLLN
chr10_89721204_peak	chr10	89721204	89721204	NA	NA	peak_YAP1_NCI-H2052_14822	PTEN	98334	0	NA	LIPJ;KLLN
chr10_89870287_peak	chr10	89870287	89870287	MACS_chipSampleRep0_VS_controlSampleRep0_YAPTAZ_peak_5701	NA	peak_YAP1_NCI-H2052_14823	KLLN	-247093	0	NA	KLLN
chr10_89912756_peak	chr10	89912756	89912756	NA	NA	peak_YAP1_NCI-H2052_7862	KLLN	-289562	0	KILLIN;PTEN	LIPJ
chr10_89916331_peak	chr10	89916331	89916331	MACS_chipSampleRep0_VS_controlSampleRep0_YAPTAZ_peak_5703	NA	peak_YAP1_NCI-H2052_2837	KLLN	-293137	0	NA	LIPJ
chr10_89917837_peak	chr10	89917837	89917837	NA	NA	peak_YAP1_NCI-H2052_8622	KLLN	-294643	0	NA	LIPJ
chr10_89918113_peak	chr10	89918113	89918113	NA	NA	peak_YAP1_NCI-H2052_15486	KLLN	-294919	0	NA	LIPJ
chr10_90285663_peak	chr10	90285663	90285663	NA	NA	peak_YAP1_NCI-H2052_15592	RNLS	58624	0	ATAD1	LIPM;FAS;LIPJ
chr10_90411061_peak	chr10	90411061	90411061	NA	NA	peak_YAP1_NCI-H2052_3743	LIPF	-13137	0	NA	FAS;ATAD1;LIPJ;LIPN
chr10_90411186_peak	chr10	90411186	90411186	MACS_chipSampleRep0_VS_controlSampleRep0_YAPTAZ_peak_5710	NA	NA	LIPF	-13012	0	NA	FAS;ATAD1;LIPJ;LIPN
chr10_90440926_peak	chr10	90440926	90440926	NA	NA	peak_YAP1_NCI-H2052_8918	LIPF	16728	0	NA	LIPK;FAS;LIPN;LIPM;LIPJ;RP11-399O19.5;STAMBPL1
chr10_90642515_peak	chr10	90642515	90642515	NA	NA	peak_YAP1_NCI-H2052_11840	STAMBPL1	3024	0	ACTA2;FAS	ACTA2;LIPM;RP11-80H5.4;CH25H;LIPN;LIPJ;ANKRD22;FAS;RP11-399O19.5
chr10_90692599_peak	chr10	90692599	90692599	MACS_chipSampleRep0_VS_controlSampleRep0_YAPTAZ_peak_5715	NA	NA	STAMBPL1	53108	0	STAMBPL1;FAS-AS1	NA
chr10_91022372_peak	chr10	91022372	91022372	MACS_chipSampleRep0_VS_controlSampleRep0_YAPTAZ_peak_5721	peak_YAP1_SF268_1754	peak_YAP1_NCI-H2052_1383	LIPA	151942	0	LIPA;IFIT2;IFIT1;IFIT5	RP11-168O10.6;IFIT1;MIR107;RP11-80H5.4;FAS;STAMBPL1;ACTA2;RP11-399O19.5;HTR7;IFIT3;IFIT2;IFIT1B;IFIT5;CH25H
chr10_91038101_peak	chr10	91038101	91038101	MACS_chipSampleRep0_VS_controlSampleRep0_YAPTAZ_peak_5722	NA	peak_YAP1_NCI-H2052_2308	IFIT2	-23611	0	LIPA;IFIT3;IFIT1;IFIT5	NA
chr10_91039344_peak	chr10	91039344	91039344	NA	NA	peak_YAP1_NCI-H2052_7373	IFIT2	-22368	0	LIPA;IFIT3;IFIT1;IFIT5	NA
chr10_91045281_peak	chr10	91045281	91045281	NA	NA	peak_YAP1_NCI-H2052_12791	IFIT2	-16431	0	IFIT2;IFIT3;IFIT1	IFIT5;RP11-80H5.7;FAS;snoU13.341;MIR107;IFIT3;IFIT1;IFIT1B;RP11-168O10.6
chr10_91088048_peak	chr10	91088048	91088048	MACS_chipSampleRep0_VS_controlSampleRep0_YAPTAZ_peak_5731	NA	peak_YAP1_NCI-H2052_13177	IFIT3	397	1	NA	NA
chr10_91111833_peak	chr10	91111833	91111833	NA	NA	peak_YAP1_NCI-H2052_5133	LIPA	62481	0	IFIT2;IFIT3;IFIT1	IFIT3;RP11-80H5.4;RP11-168O10.6;STAMBPL1;MIR107;FAS;IFIT1B;IFIT1;IFIT5;RP11-149I23.3;RP11-399O19.5
chr10_91112130_peak	chr10	91112130	91112130	NA	NA	peak_YAP1_NCI-H2052_7508	LIPA	62184	0	IFIT2;IFIT3;IFIT1	IFIT3;RP11-80H5.4;RP11-168O10.6;STAMBPL1;MIR107;FAS;IFIT1B;IFIT1;IFIT5;RP11-149I23.3;RP11-399O19.5
chr10_91112261_peak	chr10	91112261	91112261	MACS_chipSampleRep0_VS_controlSampleRep0_YAPTAZ_peak_5732	NA	NA	LIPA	62053	0	IFIT2;IFIT3;IFIT1	IFIT3;RP11-80H5.4;RP11-168O10.6;STAMBPL1;MIR107;FAS;IFIT1B;IFIT1;IFIT5;RP11-149I23.3;RP11-399O19.5
chr10_91115427_peak	chr10	91115427	91115427	NA	NA	peak_YAP1_NCI-H2052_6833	IFIT1B	-22386	0	IFIT2;IFIT3;IFIT1	IFIT3;RP11-80H5.4;RP11-168O10.6;STAMBPL1;MIR107;FAS;IFIT1B;IFIT1;IFIT5;RP11-149I23.3;RP11-399O19.5
chr10_91187515_peak	chr10	91187515	91187515	MACS_chipSampleRep0_VS_controlSampleRep0_YAPTAZ_peak_5736	NA	peak_YAP1_NCI-H2052_4353	IFIT5	13172	0	KIF20B	STAMBPL1;RP11-80H5.4;HTR7;RP11-168O10.6;IFIT1B;MIR107
chr10_91218284_peak	chr10	91218284	91218284	NA	NA	peak_YAP1_NCI-H2052_9834	SLC16A12	98114	0	LIPA;IFIT5	NA
chr10_91241604_peak	chr10	91241604	91241604	MACS_chipSampleRep0_VS_controlSampleRep0_YAPTAZ_peak_5740	NA	peak_YAP1_NCI-H2052_7374	SLC16A12	74794	0	IFIT1;KIF20B	IFIT1B;MIR107;RP11-399O19.5;CH25H;snoU13.341;RP11-168O10.6;IFIT3;IFIT1;RP11-80H5.4;IFIT5
chr10_91275496_peak	chr10	91275496	91275496	MACS_chipSampleRep0_VS_controlSampleRep0_YAPTAZ_peak_5741	NA	peak_YAP1_NCI-H2052_9724	SLC16A12	40902	0	LIPA;IFIT5	MIR107;RP11-168O10.6;IFIT5
chr10_91276042_peak	chr10	91276042	91276042	NA	NA	peak_YAP1_NCI-H2052_11592	SLC16A12	40356	0	LIPA;IFIT5	MIR107;RP11-168O10.6;IFIT5
chr10_91289630_peak	chr10	91289630	91289630	NA	NA	peak_YAP1_NCI-H2052_5134	SLC16A12	26768	0	LIPA;IFIT5	IFIT5;RP11-149I23.3;RP11-80H5.4;IFIT1B;RP11-168O10.6;CH25H;MIR107;RP11-80H5.7
chr10_91313270_peak	chr10	91313270	91313270	MACS_chipSampleRep0_VS_controlSampleRep0_YAPTAZ_peak_5744	NA	peak_YAP1_NCI-H2052_4101	SLC16A12	3128	0	LIPA;IFIT2;IFIT5;KIF20B	NA
chr10_91413291_peak	chr10	91413291	91413291	MACS_chipSampleRep0_VS_controlSampleRep0_YAPTAZ_peak_5750	NA	peak_YAP1_NCI-H2052_15269	PANK1	-8076	0	LIPA;IFIT5;KIF20B	IFIT1B;FAS;RP11-80H5.7;IFIT5;MIR107;RP11-80H5.4
chr10_91676390_peak	chr10	91676390	91676390	NA	NA	peak_YAP1_NCI-H2052_4192	KIF20B	215023	0	NA	HTR7;RP11-168O10.6
chr10_91681412_peak	chr10	91681412	91681412	MACS_chipSampleRep0_VS_controlSampleRep0_YAPTAZ_peak_5753	NA	peak_YAP1_NCI-H2052_965	KIF20B	220045	0	NA	HTR7;RPP30
chr10_91767276_peak	chr10	91767276	91767276	NA	NA	peak_YAP1_NCI-H2052_4270	KIF20B	305909	0	NA	RPP30;HTR7;RP11-80H5.7
chr10_9240784_peak	chr10	9240784	9240784	NA	NA	peak_YAP1_NCI-H2052_13489	GATA3	1145217	0	NA	NA
chr10_92434930_peak	chr10	92434930	92434930	NA	NA	peak_YAP1_NCI-H2052_13010	HTR7	182741	0	NA	HTR7
chr10_92435581_peak	chr10	92435581	92435581	NA	NA	peak_YAP1_NCI-H2052_12555	HTR7	182090	0	NA	HTR7
chr10_92502169_peak	chr10	92502169	92502169	NA	NA	peak_YAP1_NCI-H2052_13409	HTR7	115502	0	NA	RPP30;HTR7
chr10_9253395_peak	chr10	9253395	9253395	MACS_chipSampleRep0_VS_controlSampleRep0_YAPTAZ_peak_4480	NA	NA	GATA3	1157828	0	NA	ITIH5;GATA3
chr10_92681102_peak	chr10	92681102	92681102	MACS_chipSampleRep0_VS_controlSampleRep0_YAPTAZ_peak_5761	peak_YAP1_SF268_283	peak_YAP1_NCI-H2052_80	ANKRD1	-69	1	NA	NA
chr10_92691036_peak	chr10	92691036	92691036	MACS_chipSampleRep0_VS_controlSampleRep0_YAPTAZ_peak_5763	peak_YAP1_SF268_138	peak_YAP1_NCI-H2052_94	ANKRD1	-10003	0	PCGF5	RPP30;HECTD2;HTR7
chr10_92728661_peak	chr10	92728661	92728661	NA	NA	peak_YAP1_NCI-H2052_3553	ANKRD1	-47628	0	NA	ANKRD1
chr10_92923867_peak	chr10	92923867	92923867	MACS_chipSampleRep0_VS_controlSampleRep0_YAPTAZ_peak_5766	NA	NA	PCGF5	-56041	0	NA	RPP30
chr10_92945174_peak	chr10	92945174	92945174	MACS_chipSampleRep0_VS_controlSampleRep0_YAPTAZ_peak_5767	NA	NA	PCGF5	-34734	0	NA	RP11-80H5.4;ANKRD1;HTR7;RPP30
chr10_93109245_peak	chr10	93109245	93109245	MACS_chipSampleRep0_VS_controlSampleRep0_YAPTAZ_peak_5771	NA	peak_YAP1_NCI-H2052_5788	HECTD2	-60851	0	NA	RPP30;HTR7;PPP1R3C;ANKRD1
chr10_93350411_peak	chr10	93350411	93350411	MACS_chipSampleRep0_VS_controlSampleRep0_YAPTAZ_peak_5773	NA	NA	PPP1R3C	42400	0	PPP1R3C	HECTD2;PPP1R3C
chr10_93370387_peak	chr10	93370387	93370387	NA	NA	peak_YAP1_NCI-H2052_15815	PPP1R3C	22424	0	HECTD2;TNKS2	PPP1R3C;RPP30;HTR7
chr10_93373615_peak	chr10	93373615	93373615	NA	NA	peak_YAP1_NCI-H2052_9072	PPP1R3C	19196	0	NA	HTR7
chr10_93374188_peak	chr10	93374188	93374188	NA	NA	peak_YAP1_NCI-H2052_13745	PPP1R3C	18623	0	NA	HTR7
chr10_93376966_peak	chr10	93376966	93376966	MACS_chipSampleRep0_VS_controlSampleRep0_YAPTAZ_peak_5778	NA	peak_YAP1_NCI-H2052_8978	PPP1R3C	15845	0	NA	HTR7
chr10_93412370_peak	chr10	93412370	93412370	MACS_chipSampleRep0_VS_controlSampleRep0_YAPTAZ_peak_5779	peak_YAP1_SF268_1268	peak_YAP1_NCI-H2052_1633	PPP1R3C	-19559	0	HECTD2;PPP1R3C	ANKRD1;RP11-251A15.4;HECTD2
chr10_93413436_peak	chr10	93413436	93413436	NA	NA	peak_YAP1_NCI-H2052_14895	PPP1R3C	-20625	0	HECTD2	PPP1R3C
chr10_93443950_peak	chr10	93443950	93443950	NA	NA	peak_YAP1_NCI-H2052_10853	PPP1R3C	-51139	0	HECTD2;TNKS2	BTAF1;PPP1R3C
chr10_93998726_peak	chr10	93998726	93998726	NA	NA	peak_YAP1_NCI-H2052_13410	CPEB3	52118	0	5-Mar	IDE;BTAF1;CPEB3;SNORA25.19
chr10_94582014_peak	chr10	94582014	94582014	NA	NA	peak_YAP1_NCI-H2052_14062	EXOC6	-8921	0	HHEX;EXOC6	HHEX;RP11-348J12.2;IDE
chr10_94617827_peak	chr10	94617827	94617827	MACS_chipSampleRep0_VS_controlSampleRep0_YAPTAZ_peak_5794	NA	NA	EXOC6	26892	0	HHEX;EXOC6	IDE;RP11-348J12.2;EXOC6;HHEX
chr10_94652294_peak	chr10	94652294	94652294	MACS_chipSampleRep0_VS_controlSampleRep0_YAPTAZ_peak_5795	NA	peak_YAP1_NCI-H2052_9158	EXOC6	61359	0	NA	RP11-348J12.2;IDE
chr10_94725159_peak	chr10	94725159	94725159	MACS_chipSampleRep0_VS_controlSampleRep0_YAPTAZ_peak_5796	NA	NA	EXOC6	134224	0	NA	CYP26A1;RP11-348J12.2
chr10_94912046_peak	chr10	94912046	94912046	NA	NA	peak_YAP1_NCI-H2052_14063	CYP26A1	78814	0	NA	CYP26A1;RP11-348J12.2
chr10_95048910_peak	chr10	95048910	95048910	MACS_chipSampleRep0_VS_controlSampleRep0_YAPTAZ_peak_5801	peak_YAP1_SF268_755	peak_YAP1_NCI-H2052_723	MYOF	193164	0	EXOC6	CYP26A1;RP11-348J12.2
chr10_95112584_peak	chr10	95112584	95112584	MACS_chipSampleRep0_VS_controlSampleRep0_YAPTAZ_peak_5803	NA	NA	MYOF	129490	0	CEP55	SLC35G1;MYOF;CYP26A1;RP11-348J12.2
chr10_95143476_peak	chr10	95143476	95143476	NA	NA	peak_YAP1_NCI-H2052_15487	MYOF	98598	0	CEP55	RP11-348J12.2;SLC35G1;MYOF;CEP55
chr10_95143957_peak	chr10	95143957	95143957	MACS_chipSampleRep0_VS_controlSampleRep0_YAPTAZ_peak_5804	NA	peak_YAP1_NCI-H2052_8979	MYOF	98117	0	CEP55	RP11-348J12.2;SLC35G1;MYOF;CEP55
chr10_95197137_peak	chr10	95197137	95197137	MACS_chipSampleRep0_VS_controlSampleRep0_YAPTAZ_peak_5805	NA	peak_YAP1_NCI-H2052_7863	MYOF	44937	0	NA	MYOF;LGI1;SLC35G1;HHEX;CEP55;RP11-348J12.2
chr10_95218675_peak	chr10	95218675	95218675	MACS_chipSampleRep0_VS_controlSampleRep0_YAPTAZ_peak_5808	peak_YAP1_SF268_2036	peak_YAP1_NCI-H2052_1345	MYOF	23399	0	NA	CEP55;MYOF
chr10_95222744_peak	chr10	95222744	95222744	NA	NA	peak_YAP1_NCI-H2052_11173	MYOF	19330	0	NA	RP11-348J12.2;CYP26A1;CEP55
chr10_95225734_peak	chr10	95225734	95225734	MACS_chipSampleRep0_VS_controlSampleRep0_YAPTAZ_peak_5811	NA	peak_YAP1_NCI-H2052_2629	MYOF	16340	0	NA	RP11-348J12.2;CYP26A1;CEP55
chr10_95226206_peak	chr10	95226206	95226206	NA	NA	peak_YAP1_NCI-H2052_13910	MYOF	15868	0	NA	RP11-348J12.2;CYP26A1;CEP55
chr10_95228478_peak	chr10	95228478	95228478	MACS_chipSampleRep0_VS_controlSampleRep0_YAPTAZ_peak_5813	NA	peak_YAP1_NCI-H2052_5462	MYOF	13596	0	NA	RP11-348J12.2
chr10_95230986_peak	chr10	95230986	95230986	MACS_chipSampleRep0_VS_controlSampleRep0_YAPTAZ_peak_5814	NA	peak_YAP1_NCI-H2052_2193	MYOF	11088	0	NA	RP11-348J12.2;LGI1;CEP55
chr10_95235722_peak	chr10	95235722	95235722	MACS_chipSampleRep0_VS_controlSampleRep0_YAPTAZ_peak_5815	NA	peak_YAP1_NCI-H2052_4374	MYOF	6352	0	NA	NA
chr10_95242384_peak	chr10	95242384	95242384	MACS_chipSampleRep0_VS_controlSampleRep0_YAPTAZ_peak_5819	NA	NA	MYOF	-310	1	NA	NA
chr10_95308609_peak	chr10	95308609	95308609	MACS_chipSampleRep0_VS_controlSampleRep0_YAPTAZ_peak_5823	NA	NA	FFAR4	-17813	0	NA	PDE6C;CEP55;SLC35G1
chr10_95339012_peak	chr10	95339012	95339012	MACS_chipSampleRep0_VS_controlSampleRep0_YAPTAZ_peak_5827	NA	NA	FFAR4	12590	0	NA	PDE6C;SLC35G1;RBP4
chr10_95412808_peak	chr10	95412808	95412808	MACS_chipSampleRep0_VS_controlSampleRep0_YAPTAZ_peak_5828	NA	NA	PDE6C	40463	0	NA	SLC35G1;PLCE1;PDE6C;O3FAR1;FRA10AC1
chr10_95462424_peak	chr10	95462424	95462424	MACS_chipSampleRep0_VS_controlSampleRep0_YAPTAZ_peak_5829	NA	NA	FRA10AC1	-95	1	NA	NA
chr10_95506890_peak	chr10	95506890	95506890	MACS_chipSampleRep0_VS_controlSampleRep0_YAPTAZ_peak_5830	peak_YAP1_SF268_1062	peak_YAP1_NCI-H2052_644	LGI1	-10676	0	NA	NOC3L;SLC35G1
chr10_95706976_peak	chr10	95706976	95706976	MACS_chipSampleRep0_VS_controlSampleRep0_YAPTAZ_peak_5833	NA	peak_YAP1_NCI-H2052_12263	SLC35G1	53246	0	NA	SLC35G1
chr10_95751795_peak	chr10	95751795	95751795	MACS_chipSampleRep0_VS_controlSampleRep0_YAPTAZ_peak_5836	NA	NA	PLCE1	-1951	1	NA	NA
chr10_95766579_peak	chr10	95766579	95766579	MACS_chipSampleRep0_VS_controlSampleRep0_YAPTAZ_peak_5840	NA	peak_YAP1_NCI-H2052_6862	PLCE1	12833	0	NA	SLC35G1
chr10_95767121_peak	chr10	95767121	95767121	NA	NA	peak_YAP1_NCI-H2052_13911	PLCE1	13375	0	NA	SLC35G1
chr10_95797996_peak	chr10	95797996	95797996	MACS_chipSampleRep0_VS_controlSampleRep0_YAPTAZ_peak_5842	NA	peak_YAP1_NCI-H2052_5905	PLCE1	44250	0	TBC1D12	SLC35G1;PLCE1;RP11-429H9.4;U6.406
chr10_95883242_peak	chr10	95883242	95883242	MACS_chipSampleRep0_VS_controlSampleRep0_YAPTAZ_peak_5845	NA	peak_YAP1_NCI-H2052_6177	PLCE1	129496	0	NA	RP11-391J2.3;PLCE1
chr10_95885880_peak	chr10	95885880	95885880	NA	NA	peak_YAP1_NCI-H2052_15923	PLCE1	132134	0	NA	RP11-391J2.3;PLCE1
chr10_95943569_peak	chr10	95943569	95943569	MACS_chipSampleRep0_VS_controlSampleRep0_YAPTAZ_peak_5847	NA	peak_YAP1_NCI-H2052_8980	PLCE1	189823	0	NA	SLC35G1;RP11-429H9.4;U6.406;RP11-391J2.3;PLCE1;LGI1
chr10_96140908_peak	chr10	96140908	96140908	NA	NA	peak_YAP1_NCI-H2052_7824	NOC3L	-18192	0	NOC3L	RP11-76P2.3;PLCE1
chr10_96157657_peak	chr10	96157657	96157657	MACS_chipSampleRep0_VS_controlSampleRep0_YAPTAZ_peak_5855	peak_YAP1_SF268_964	peak_YAP1_NCI-H2052_418	TBC1D12	-4604	0	NOC3L	NA
chr10_96981046_peak	chr10	96981046	96981046	MACS_chipSampleRep0_VS_controlSampleRep0_YAPTAZ_peak_5864	NA	peak_YAP1_NCI-H2052_1831	C10orf129	27089	0	NA	RP11-476E15.3;C10orf129;PDLIM1
chr10_96989595_peak	chr10	96989595	96989595	MACS_chipSampleRep0_VS_controlSampleRep0_YAPTAZ_peak_5865	peak_YAP1_SF268_2351	peak_YAP1_NCI-H2052_289	C10orf129	35638	0	NA	C10orf129;TCTN3;PDLIM1;RP11-476E15.3
chr10_96995952_peak	chr10	96995952	96995952	NA	NA	peak_YAP1_NCI-H2052_12332	C10orf129	41995	0	NA	RP11-476E15.3;C10orf129;PDLIM1
chr10_97007106_peak	chr10	97007106	97007106	NA	NA	peak_YAP1_NCI-H2052_4271	PDLIM1	43675	0	PDLIM1	RP11-476E15.3;PDLIM1;C10orf129
chr10_97020514_peak	chr10	97020514	97020514	MACS_chipSampleRep0_VS_controlSampleRep0_YAPTAZ_peak_5869	NA	peak_YAP1_NCI-H2052_11535	PDLIM1	30267	0	PDLIM1	PDLIM1;RP11-476E15.3;C10orf129
chr10_97033306_peak	chr10	97033306	97033306	MACS_chipSampleRep0_VS_controlSampleRep0_YAPTAZ_peak_5870	NA	NA	PDLIM1	17475	0	PDLIM1	C10orf131;RP11-476E15.3;C10orf129
chr10_97068632_peak	chr10	97068632	97068632	MACS_chipSampleRep0_VS_controlSampleRep0_YAPTAZ_peak_5873	NA	peak_YAP1_NCI-H2052_3778	PDLIM1	-17851	0	PDLIM1	C10orf129;RP11-476E15.3
chr10_97106986_peak	chr10	97106986	97106986	MACS_chipSampleRep0_VS_controlSampleRep0_YAPTAZ_peak_5875	NA	NA	SORBS1	214185	0	PDLIM1	CC2D2B;PDLIM1;C10orf129
chr10_97205192_peak	chr10	97205192	97205192	NA	NA	peak_YAP1_NCI-H2052_13490	SORBS1	115979	0	NA	C10orf129;TCTN3;C10orf131;CC2D2B;RP11-476E15.3;SORBS1;PDLIM1
chr10_97277479_peak	chr10	97277479	97277479	NA	NA	peak_YAP1_NCI-H2052_3414	SORBS1	43692	0	NA	SORBS1;PDLIM1;C10orf131
chr10_97453942_peak	chr10	97453942	97453942	MACS_chipSampleRep0_VS_controlSampleRep0_YAPTAZ_peak_5877	NA	NA	TCTN3	-42	1	NA	NA
chr10_97578603_peak	chr10	97578603	97578603	MACS_chipSampleRep0_VS_controlSampleRep0_YAPTAZ_peak_5878	NA	NA	ENTPD1	107067	0	TCTN3	TCTN3;C10orf131
chr10_9805103_peak	chr10	9805103	9805103	NA	NA	peak_YAP1_NCI-H2052_5754	CELF2	-1242156	0	NA	NA
chr10_98366097_peak	chr10	98366097	98366097	MACS_chipSampleRep0_VS_controlSampleRep0_YAPTAZ_peak_5886	peak_YAP1_SF268_2094	peak_YAP1_NCI-H2052_2749	TM9SF3	-18888	0	NA	OPALIN;SLIT1;PIK3AP1;U6.644;MIR607
chr10_98574277_peak	chr10	98574277	98574277	NA	NA	peak_YAP1_NCI-H2052_2026	LCOR	-17740	0	TM9SF3	ARHGAP19;AL138765.1;MIR607;PIK3AP1;U6.644;RP11-175O19.4;C10orf12
chr10_98610752_peak	chr10	98610752	98610752	MACS_chipSampleRep0_VS_controlSampleRep0_YAPTAZ_peak_5890	NA	peak_YAP1_NCI-H2052_2003	LCOR	18735	0	NA	ARHGAP19;PIK3AP1;RP11-175O19.4;C10orf12;SLIT1
chr10_99171427_peak	chr10	99171427	99171427	MACS_chipSampleRep0_VS_controlSampleRep0_YAPTAZ_peak_5905	NA	peak_YAP1_NCI-H2052_2078	RRP12	-10300	0	EXOSC1;ZDHHC16	ANKRD2;RP11-453E2.2;HOGA1;ARHGAP19;MMS19;EXOSC1
chr10_99291312_peak	chr10	99291312	99291312	MACS_chipSampleRep0_VS_controlSampleRep0_YAPTAZ_peak_5909	NA	NA	UBTD1	32687	0	RRP12;EXOSC1;ZDHHC16;MMS19;UBTD1;PI4K2A;MARVELD1	ARHGAP19;SLIT1;SFRP5;EXOSC1;HOGA1;MMS19;AL355490.1;AVPI1;ANKRD2
chr10_99334565_peak	chr10	99334565	99334565	MACS_chipSampleRep0_VS_controlSampleRep0_YAPTAZ_peak_5912	peak_YAP1_SF268_78	peak_YAP1_NCI-H2052_1528	ANKRD2	2367	0	EXOSC1;MMS19;UBTD1	NA
chr10_99408927_peak	chr10	99408927	99408927	NA	NA	peak_YAP1_NCI-H2052_5135	MORN4	-15583	0	MARVELD1	ZFYVE27;SLIT1;ARHGAP19;SFRP5;AL355490.1;MMS19;ANKRD2;AVPI1
chr10_99447297_peak	chr10	99447297	99447297	MACS_chipSampleRep0_VS_controlSampleRep0_YAPTAZ_peak_5918	NA	NA	AVPI1	-217	1	NA	NA
chr10_99449594_peak	chr10	99449594	99449594	NA	NA	peak_YAP1_NCI-H2052_13666	AVPI1	-2514	0	AVPI1;ZFYVE27	SFRP5;HOGA1;MMS19;CRTAC1;PYROXD2;ZFYVE27;ANKRD2
chr10_99469334_peak	chr10	99469334	99469334	MACS_chipSampleRep0_VS_controlSampleRep0_YAPTAZ_peak_5920	NA	NA	MARVELD1	-3596	0	AVPI1;ZFYVE27	SFRP5;HOGA1;MMS19;CRTAC1;PYROXD2;ZFYVE27;ANKRD2
chr10_99600078_peak	chr10	99600078	99600078	MACS_chipSampleRep0_VS_controlSampleRep0_YAPTAZ_peak_5924	NA	peak_YAP1_NCI-H2052_11841	GOLGA7B	-9918	0	NA	LOXL4;HOGA1;SFRP5;CRTAC1;ZFYVE27;AVPI1
chr10_99642449_peak	chr10	99642449	99642449	MACS_chipSampleRep0_VS_controlSampleRep0_YAPTAZ_peak_5926	NA	peak_YAP1_NCI-H2052_13087	CRTAC1	148136	0	NA	SFRP5;CRTAC1
chr10_99648731_peak	chr10	99648731	99648731	MACS_chipSampleRep0_VS_controlSampleRep0_YAPTAZ_peak_5927	NA	NA	CRTAC1	141854	0	NA	ZFYVE27;LOXL4;MMS19;NKX2-3;CRTAC1;SFRP5
chr10_99649470_peak	chr10	99649470	99649470	MACS_chipSampleRep0_VS_controlSampleRep0_YAPTAZ_peak_5928	NA	NA	CRTAC1	141115	0	NA	ZFYVE27;LOXL4;MMS19;NKX2-3;CRTAC1;SFRP5
chr10_99968917_peak	chr10	99968917	99968917	NA	NA	peak_YAP1_NCI-H2052_4501	R3HCC1L	74530	0	LOXL4	MIR1287;C10orf28;LOXL4;CRTAC1;RP11-34A14.3;PYROXD2
chr1_100065368_peak	chr1	100065368	100065368	MACS_chipSampleRep0_VS_controlSampleRep0_YAPTAZ_peak_2040	NA	peak_YAP1_NCI-H2052_4396	PALMD	-46131	0	NA	RP4-788L13.1;PALMD
chr1_10019084_peak	chr1	10019084	10019084	MACS_chipSampleRep0_VS_controlSampleRep0_YAPTAZ_peak_168	NA	peak_YAP1_NCI-H2052_5789	NMNAT1	15598	0	PIK3CD;CTNNBIP1;UBE4B	NA
chr1_100819664_peak	chr1	100819664	100819664	MACS_chipSampleRep0_VS_controlSampleRep0_YAPTAZ_peak_2052	NA	NA	CDC14A	9080	0	NA	AGL;AL451051.1;MIR553;FRRS1;CCDC76;SASS6;AC104457.1
chr1_10091736_peak	chr1	10091736	10091736	NA	NA	peak_YAP1_NCI-H2052_5827	UBE4B	-1154	1	NA	NA
chr1_101062777_peak	chr1	101062777	101062777	MACS_chipSampleRep0_VS_controlSampleRep0_YAPTAZ_peak_2054	peak_YAP1_SF268_1184	peak_YAP1_NCI-H2052_3867	GPR88	59084	0	VCAM1	GPR88
chr1_101087790_peak	chr1	101087790	101087790	NA	NA	peak_YAP1_NCI-H2052_12264	GPR88	84097	0	VCAM1	AGL;FRRS1;GPR88;VCAM1
chr1_101096755_peak	chr1	101096755	101096755	MACS_chipSampleRep0_VS_controlSampleRep0_YAPTAZ_peak_2057	NA	NA	VCAM1	-88550	0	VCAM1	NA
chr1_101096953_peak	chr1	101096953	101096953	NA	NA	peak_YAP1_NCI-H2052_3178	VCAM1	-88352	0	VCAM1	NA
chr1_101200469_peak	chr1	101200469	101200469	NA	NA	peak_YAP1_NCI-H2052_14824	VCAM1	15164	0	NA	EXTL2;CCDC76;SCARNA16.4;AL451051.1;GPR88;RP5-837M10.4
chr1_101251483_peak	chr1	101251483	101251483	MACS_chipSampleRep0_VS_controlSampleRep0_YAPTAZ_peak_2059	NA	NA	VCAM1	66178	0	NA	AGL;GPR88;RP5-837M10.4;VCAM1;EXTL2
chr1_101265718_peak	chr1	101265718	101265718	MACS_chipSampleRep0_VS_controlSampleRep0_YAPTAZ_peak_2061	NA	peak_YAP1_NCI-H2052_13491	VCAM1	80413	0	NA	GPR88
chr1_101596427_peak	chr1	101596427	101596427	NA	NA	peak_YAP1_NCI-H2052_3942	DPH5	-104783	0	NA	NA
chr1_101616415_peak	chr1	101616415	101616415	NA	NA	peak_YAP1_NCI-H2052_16145	S1PR1	-86029	0	NA	RP11-421L21.2;EXTL2
chr1_101640553_peak	chr1	101640553	101640553	MACS_chipSampleRep0_VS_controlSampleRep0_YAPTAZ_peak_2067	peak_YAP1_SF268_827	peak_YAP1_NCI-H2052_2279	S1PR1	-61891	0	NA	CCDC76;SCARNA16.4
chr1_101654072_peak	chr1	101654072	101654072	MACS_chipSampleRep0_VS_controlSampleRep0_YAPTAZ_peak_2068	NA	NA	S1PR1	-48372	0	NA	SCARNA16.4
chr1_101666230_peak	chr1	101666230	101666230	MACS_chipSampleRep0_VS_controlSampleRep0_YAPTAZ_peak_2069	peak_YAP1_SF268_157	peak_YAP1_NCI-H2052_1625	S1PR1	-36214	0	NA	RP11-421L21.2;SCARNA16.4;DPH5;GPR88
chr1_101719706_peak	chr1	101719706	101719706	NA	NA	peak_YAP1_NCI-H2052_11114	S1PR1	17262	0	EXTL2;SLC30A7;DPH5	RP11-421L21.2;CCDC76;AGL;SCARNA16.4;EXTL2;DPH5
chr1_101725456_peak	chr1	101725456	101725456	NA	NA	peak_YAP1_NCI-H2052_13912	S1PR1	23012	0	EXTL2;SLC30A7;DPH5	RP11-421L21.2;CCDC76;AGL;SCARNA16.4;EXTL2;DPH5
chr1_101726285_peak	chr1	101726285	101726285	NA	NA	peak_YAP1_NCI-H2052_4656	S1PR1	23841	0	EXTL2;SLC30A7;DPH5	RP11-421L21.2;CCDC76;AGL;SCARNA16.4;EXTL2;DPH5
chr1_101768592_peak	chr1	101768592	101768592	NA	NA	peak_YAP1_NCI-H2052_10169	S1PR1	66148	0	EXTL2;SLC30A7	GPR88;SCARNA16.4;EXTL2
chr1_103345354_peak	chr1	103345354	103345354	MACS_chipSampleRep0_VS_controlSampleRep0_YAPTAZ_peak_2079	NA	peak_YAP1_NCI-H2052_9262	COL11A1	228698	0	NA	NA
chr1_103646436_peak	chr1	103646436	103646436	MACS_chipSampleRep0_VS_controlSampleRep0_YAPTAZ_peak_2081	NA	peak_YAP1_NCI-H2052_15270	COL11A1	-72384	0	NA	COL11A1
chr1_103663077_peak	chr1	103663077	103663077	NA	NA	peak_YAP1_NCI-H2052_15593	COL11A1	-89025	0	NA	NA
chr1_103737212_peak	chr1	103737212	103737212	NA	NA	peak_YAP1_NCI-H2052_3943	COL11A1	-163160	0	NA	COL11A1
chr1_104812555_peak	chr1	104812555	104812555	MACS_chipSampleRep0_VS_controlSampleRep0_YAPTAZ_peak_2086	NA	NA	AMY1C	519527	0	NA	NA
chr1_105405171_peak	chr1	105405171	105405171	MACS_chipSampleRep0_VS_controlSampleRep0_YAPTAZ_peak_2087	NA	peak_YAP1_NCI-H2052_9414	AMY1C	1112143	0	NA	NA
chr1_105630405_peak	chr1	105630405	105630405	MACS_chipSampleRep0_VS_controlSampleRep0_YAPTAZ_peak_2088	NA	NA	AMY1C	1337377	0	NA	NA
chr1_10570737_peak	chr1	10570737	10570737	MACS_chipSampleRep0_VS_controlSampleRep0_YAPTAZ_peak_183	NA	peak_YAP1_NCI-H2052_11911	PEX14	38392	0	NA	U6.39;LZIC;snoU13.128;CORT;C1orf127;PEX14;APITD1/APITD1-CORT;SRM;PGD;RP5-1113E3.3
chr1_10588583_peak	chr1	10588583	10588583	NA	NA	peak_YAP1_NCI-H2052_5327	PEX14	56238	0	APITD1;DFFA	LZIC;MTOR-AS1;APITD1/APITD1-CORT;C1orf127;PEX14
chr1_10591024_peak	chr1	10591024	10591024	MACS_chipSampleRep0_VS_controlSampleRep0_YAPTAZ_peak_185	NA	NA	PEX14	58679	0	APITD1;DFFA	PEX14;APITD1/APITD1-CORT;MTOR-AS1;C1orf127;CORT
chr1_106027969_peak	chr1	106027969	106027969	NA	NA	peak_YAP1_NCI-H2052_16039	PRMT6	-1571298	0	NA	NA
chr1_10635863_peak	chr1	10635863	10635863	NA	NA	peak_YAP1_NCI-H2052_12265	PEX14	103518	0	NA	PEX14;MTOR-AS1;C1orf127;snoU13.128;LZIC;NPPB;APITD1/APITD1-CORT;RP5-1113E3.3
chr1_10659796_peak	chr1	10659796	10659796	NA	NA	peak_YAP1_NCI-H2052_12056	PEX14	127451	0	NA	PEX14;PGD;APITD1/APITD1-CORT;C1orf127;LZIC;U6.39;RP11-84A14.2
chr1_107681905_peak	chr1	107681905	107681905	MACS_chipSampleRep0_VS_controlSampleRep0_YAPTAZ_peak_2102	NA	peak_YAP1_NCI-H2052_15189	NTNG1	-724	1	NA	NA
chr1_107771566_peak	chr1	107771566	107771566	NA	NA	peak_YAP1_NCI-H2052_7330	NTNG1	88937	0	NA	NTNG1;AC114491.2
chr1_108190867_peak	chr1	108190867	108190867	NA	NA	peak_YAP1_NCI-H2052_11720	VAV3	316899	0	NA	AC114491.2
chr1_108559259_peak	chr1	108559259	108559259	NA	NA	peak_YAP1_NCI-H2052_15696	VAV3	-51493	0	NA	VAV3;RP11-356N1.1
chr1_108742027_peak	chr1	108742027	108742027	MACS_chipSampleRep0_VS_controlSampleRep0_YAPTAZ_peak_2111	NA	NA	SLC25A24	1444	1	NA	NA
chr1_109044971_peak	chr1	109044971	109044971	MACS_chipSampleRep0_VS_controlSampleRep0_YAPTAZ_peak_2115	NA	NA	FAM102B	-57740	0	NA	RP11-475E11.5;FAM102B;PRPF38B;HENMT1
chr1_109045848_peak	chr1	109045848	109045848	MACS_chipSampleRep0_VS_controlSampleRep0_YAPTAZ_peak_2116	peak_YAP1_SF268_26	peak_YAP1_NCI-H2052_555	FAM102B	-56863	0	NA	RP11-475E11.5;FAM102B;PRPF38B;HENMT1
chr1_109128883_peak	chr1	109128883	109128883	MACS_chipSampleRep0_VS_controlSampleRep0_YAPTAZ_peak_2117	NA	peak_YAP1_NCI-H2052_10609	FAM102B	26172	0	NA	PRPF38B;TMEM167B;FAM102B;FNDC7;HENMT1;RP11-293A10.3
chr1_109740133_peak	chr1	109740133	109740133	MACS_chipSampleRep0_VS_controlSampleRep0_YAPTAZ_peak_2137	NA	peak_YAP1_NCI-H2052_4944	SARS	-16407	0	TMEM167B;SARS;CELSR2;CYB561D1	WDR47;AKNAD1;PSMA5;MIR197;CYB561D1;GNAT2;RP5-1160K1.3;RP11-475E11.5;SCARNA2;CELSR2;TMEM167B;TAF13;PSRC1;SORT1;MYBPHL
chr1_109757244_peak	chr1	109757244	109757244	MACS_chipSampleRep0_VS_controlSampleRep0_YAPTAZ_peak_2139	NA	NA	SARS	704	1	NA	NA
chr1_109806452_peak	chr1	109806452	109806452	MACS_chipSampleRep0_VS_controlSampleRep0_YAPTAZ_peak_2142	NA	NA	CELSR2	13811	0	SARS;SORT1	CYB561D1;TMEM167B;RP5-1160K1.6;CSF1;GNAT2;PSRC1;SORT1;PSMA5;MYBPHL;SYPL2;AMIGO1;SARS;U7.2
chr1_109815992_peak	chr1	109815992	109815992	MACS_chipSampleRep0_VS_controlSampleRep0_YAPTAZ_peak_2143	NA	NA	CELSR2	23351	0	SARS;SORT1;CYB561D1	U7.2;GNAT2;CELSR2;CSF1;RP4-773N10.4;TMEM167B;MYBPHL;SORT1;PSMA5;RP5-1160K1.8;CYB561D1;SARS;ATXN7L2;AMIGO1
chr1_109913494_peak	chr1	109913494	109913494	MACS_chipSampleRep0_VS_controlSampleRep0_YAPTAZ_peak_2147	NA	peak_YAP1_NCI-H2052_13667	SORT1	27079	0	SARS;CELSR2;PSRC1;SORT1	RP5-1160K1.8;CYB561D1;RP5-1160K1.6;MIR197;U7.2;AMIGO1;TMEM167B;CSF1;MYBPHL;PSRC1;SORT1;GNAT2;SARS;ATXN7L2
chr11_100140442_peak	chr11	100140442	100140442	NA	peak_YAP1_SF268_1040	NA	CNTN5	1248759	0	NA	NA
chr11_100274746_peak	chr11	100274746	100274746	NA	peak_YAP1_SF268_3	peak_YAP1_NCI-H2052_413	ARHGAP42	-283638	0	NA	NA
chr11_100385895_peak	chr11	100385895	100385895	NA	peak_YAP1_SF268_29	peak_YAP1_NCI-H2052_15381	ARHGAP42	-172489	0	NA	snoU13.50
chr11_100386190_peak	chr11	100386190	100386190	NA	peak_YAP1_SF268_270	NA	ARHGAP42	-172194	0	NA	snoU13.50
chr11_100433011_peak	chr11	100433011	100433011	NA	peak_YAP1_SF268_1148	peak_YAP1_NCI-H2052_14147	ARHGAP42	-125373	0	NA	snoU13.50;ARHGAP42
chr11_100448951_peak	chr11	100448951	100448951	NA	NA	peak_YAP1_NCI-H2052_13668	ARHGAP42	-109433	0	NA	snoU13.50;ARHGAP42
chr11_100449870_peak	chr11	100449870	100449870	NA	NA	peak_YAP1_NCI-H2052_15382	ARHGAP42	-108514	0	NA	ARHGAP42;snoU13.50
chr11_100490427_peak	chr11	100490427	100490427	NA	NA	peak_YAP1_NCI-H2052_13669	ARHGAP42	-67957	0	NA	ARHGAP42;TMEM133
chr11_10054780_peak	chr11	10054780	10054780	NA	NA	peak_YAP1_NCI-H2052_5405	SBF2	260974	0	ADM	MRVI1;SWAP70;RP11-748C4.1
chr11_100607206_peak	chr11	100607206	100607206	NA	NA	peak_YAP1_NCI-H2052_15488	ARHGAP42	48822	0	NA	ARHGAP42
chr11_100610582_peak	chr11	100610582	100610582	MACS_chipSampleRep0_VS_controlSampleRep0_YAPTAZ_peak_8389	peak_YAP1_SF268_41	peak_YAP1_NCI-H2052_8919	ARHGAP42	52198	0	NA	ARHGAP42
chr11_100679773_peak	chr11	100679773	100679773	NA	peak_YAP1_SF268_529	peak_YAP1_NCI-H2052_5380	ARHGAP42	121389	0	NA	ARHGAP42;snoU13.50
chr11_100747765_peak	chr11	100747765	100747765	MACS_chipSampleRep0_VS_controlSampleRep0_YAPTAZ_peak_8393	peak_YAP1_SF268_166	peak_YAP1_NCI-H2052_3073	ARHGAP42	189381	0	ARHGAP42	snoU13.50;TMEM133;ARHGAP42
chr11_100761720_peak	chr11	100761720	100761720	NA	peak_YAP1_SF268_328	NA	ARHGAP42	203336	0	NA	ARHGAP42
chr11_100796835_peak	chr11	100796835	100796835	NA	peak_YAP1_SF268_340	NA	ARHGAP42	238451	0	ARHGAP42	ARHGAP42
chr11_100799449_peak	chr11	100799449	100799449	NA	peak_YAP1_SF268_1557	peak_YAP1_NCI-H2052_12266	ARHGAP42	241065	0	ARHGAP42	TMEM133;ARHGAP42
chr11_100800227_peak	chr11	100800227	100800227	NA	NA	peak_YAP1_NCI-H2052_5546	ARHGAP42	241843	0	ARHGAP42	TMEM133;ARHGAP42
chr11_101212592_peak	chr11	101212592	101212592	NA	peak_YAP1_SF268_1235	NA	PGR	-211337	0	NA	NA
chr11_101217529_peak	chr11	101217529	101217529	NA	peak_YAP1_SF268_30	NA	PGR	-216274	0	NA	NA
chr11_101302029_peak	chr11	101302029	101302029	NA	peak_YAP1_SF268_692	NA	PGR	-300774	0	NA	NA
chr11_101313007_peak	chr11	101313007	101313007	MACS_chipSampleRep0_VS_controlSampleRep0_YAPTAZ_peak_8399	NA	NA	PGR	-311752	0	YAP1	NA
chr11_101317205_peak	chr11	101317205	101317205	MACS_chipSampleRep0_VS_controlSampleRep0_YAPTAZ_peak_8400	peak_YAP1_SF268_22	peak_YAP1_NCI-H2052_281	PGR	-315950	0	YAP1	NA
chr11_101557508_peak	chr11	101557508	101557508	MACS_chipSampleRep0_VS_controlSampleRep0_YAPTAZ_peak_8401	peak_YAP1_SF268_1440	NA	TRPC6	185785	0	NA	NA
chr11_101632236_peak	chr11	101632236	101632236	NA	peak_YAP1_SF268_288	NA	TRPC6	111057	0	NA	NA
chr11_101657862_peak	chr11	101657862	101657862	NA	peak_YAP1_SF268_51	NA	TRPC6	85431	0	NA	NA
chr11_101734334_peak	chr11	101734334	101734334	MACS_chipSampleRep0_VS_controlSampleRep0_YAPTAZ_peak_8403	peak_YAP1_SF268_111	peak_YAP1_NCI-H2052_3211	TRPC6	8959	0	NA	RP11-864G5.3;KIAA1377
chr11_101737567_peak	chr11	101737567	101737567	NA	NA	peak_YAP1_NCI-H2052_4272	TRPC6	5726	0	TRPC6;C11orf70;YAP1	RP11-817J15.2;KIAA1377
chr11_101741416_peak	chr11	101741416	101741416	NA	NA	peak_YAP1_NCI-H2052_7627	TRPC6	1877	1	NA	NA
chr11_101878498_peak	chr11	101878498	101878498	MACS_chipSampleRep0_VS_controlSampleRep0_YAPTAZ_peak_8408	NA	NA	C11orf70	-39676	0	NA	YAP1;MMP20;TRPC6;RP11-864G5.3
chr11_101882005_peak	chr11	101882005	101882005	MACS_chipSampleRep0_VS_controlSampleRep0_YAPTAZ_peak_8409	peak_YAP1_SF268_2	peak_YAP1_NCI-H2052_1581	C11orf70	-36169	0	NA	MMP8;BIRC2;MMP3;TRPC6;YAP1
chr1_110193445_peak	chr1	110193445	110193445	MACS_chipSampleRep0_VS_controlSampleRep0_YAPTAZ_peak_2155	NA	NA	GSTM4	-5258	0	CYB561D1;GNAI3;GSTM2;CSF1	ATXN7L2;CYB561D1;CSF1;RP11-195M16.1;RP4-773N10.4;PSRC1;SORT1;ALX3;RP5-1160K1.3;GNAI3;GSTM3;AHCYL1;MIR197;GNAT2;RP5-1160K1.8;FAM40A;EPS8L3
chr11_101981030_peak	chr11	101981030	101981030	MACS_chipSampleRep0_VS_controlSampleRep0_YAPTAZ_peak_8411	NA	NA	YAP1	-162	1	NA	NA
chr11_102009579_peak	chr11	102009579	102009579	NA	NA	peak_YAP1_NCI-H2052_7047	YAP1	28387	0	YAP1	YAP1;RP11-864G5.3;MMP8
chr11_102042033_peak	chr11	102042033	102042033	NA	NA	peak_YAP1_NCI-H2052_10540	YAP1	60841	0	NA	MMP3;MMP7;YAP1;RP11-864G5.3
chr11_102096777_peak	chr11	102096777	102096777	MACS_chipSampleRep0_VS_controlSampleRep0_YAPTAZ_peak_8417	NA	peak_YAP1_NCI-H2052_4230	YAP1	115585	0	YAP1	RP11-817J15.2;MMP8;BIRC2;MMP27;MMP20;MMP7;YAP1
chr11_102097621_peak	chr11	102097621	102097621	NA	NA	peak_YAP1_NCI-H2052_11287	YAP1	116429	0	YAP1	RP11-817J15.2;MMP8;BIRC2;MMP27;MMP20;MMP7;YAP1
chr11_102115938_peak	chr11	102115938	102115938	NA	NA	peak_YAP1_NCI-H2052_12333	BIRC3	-72277	0	C11orf70;YAP1;BIRC2	MMP7;MMP8;BIRC2;MMP20;YAP1
chr11_102127163_peak	chr11	102127163	102127163	NA	peak_YAP1_SF268_67	peak_YAP1_NCI-H2052_13566	BIRC3	-61052	0	NA	RP11-817J15.2;BIRC2;RP11-864G5.3;YAP1;MMP7
chr11_102139376_peak	chr11	102139376	102139376	NA	peak_YAP1_SF268_40	peak_YAP1_NCI-H2052_15924	BIRC3	-48839	0	C11orf70;YAP1	YAP1;BIRC2;RP11-315O6.1;RP11-864G5.3
chr11_102177223_peak	chr11	102177223	102177223	MACS_chipSampleRep0_VS_controlSampleRep0_YAPTAZ_peak_8421	NA	NA	BIRC3	-10992	0	BIRC2	RP11-817J15.2;MMP20;BIRC2;RP11-315O6.1;MMP7
chr11_102194787_peak	chr11	102194787	102194787	NA	NA	peak_YAP1_NCI-H2052_7476	BIRC3	6572	0	BIRC2	RP11-817J15.2;MMP20;MMP1;MMP27;RP11-315O6.1;BIRC2;RP11-315O6.2;MMP7
chr11_102216822_peak	chr11	102216822	102216822	MACS_chipSampleRep0_VS_controlSampleRep0_YAPTAZ_peak_8424	peak_YAP1_SF268_13	peak_YAP1_NCI-H2052_7287	BIRC2	-1120	1	NA	NA
chr11_102217531_peak	chr11	102217531	102217531	MACS_chipSampleRep0_VS_controlSampleRep0_YAPTAZ_peak_8425	peak_YAP1_SF268_68	NA	BIRC2	-411	1	NA	NA
chr11_102317525_peak	chr11	102317525	102317525	MACS_chipSampleRep0_VS_controlSampleRep0_YAPTAZ_peak_8427	peak_YAP1_SF268_14	peak_YAP1_NCI-H2052_2027	TMEM123	23590	0	BIRC2	MMP20;MMP8;BIRC2;RP11-315O6.2;U6.802;RP11-817J15.2;MMP7
chr11_102367962_peak	chr11	102367962	102367962	NA	NA	peak_YAP1_NCI-H2052_15925	TMEM123	-26847	0	BIRC3;BIRC2	MMP8;RP11-315O6.1;MMP7;BIRC2;RP11-817J15.2;MMP20;U6.802
chr11_102423452_peak	chr11	102423452	102423452	MACS_chipSampleRep0_VS_controlSampleRep0_YAPTAZ_peak_8428	NA	peak_YAP1_NCI-H2052_3232	MMP7	-21968	0	NA	MMP20;RP11-817J15.2;BIRC2
chr11_102463574_peak	chr11	102463574	102463574	NA	NA	peak_YAP1_NCI-H2052_11288	MMP7	-62090	0	BIRC2	MMP10;MMP27;MMP1;MMP8;MMP3;RP11-864G5.3;MMP13;RP11-315O6.1;BIRC2;MMP7;MMP20
chr11_102470883_peak	chr11	102470883	102470883	NA	NA	peak_YAP1_NCI-H2052_10357	MMP7	-69399	0	BIRC2	RP11-315O6.1;YAP1;MMP8;RP11-864G5.3;MMP1;MMP27;MMP7;MMP20;U6.802;BIRC2
chr11_10255289_peak	chr11	10255289	10255289	NA	NA	peak_YAP1_NCI-H2052_9786	SBF2	60465	0	NA	RP11-351I24.1;SBF2
chr11_102631300_peak	chr11	102631300	102631300	NA	peak_YAP1_SF268_171	peak_YAP1_NCI-H2052_4301	MMP10	20059	0	NA	U7.22;MMP27;MMP13;MMP1;RP11-817J15.3;MMP3;MMP8;MMP10
chr11_102632520_peak	chr11	102632520	102632520	NA	peak_YAP1_SF268_7	peak_YAP1_NCI-H2052_14560	MMP10	18839	0	NA	U7.22;MMP27;MMP13;MMP1;RP11-817J15.3;MMP3;MMP8;MMP10
chr11_102633407_peak	chr11	102633407	102633407	NA	peak_YAP1_SF268_737	peak_YAP1_NCI-H2052_13254	MMP10	17952	0	NA	MMP20;BIRC2;MMP7;MMP1;MMP27;U7.22;MMP8;MMP13;MMP3
chr11_102677220_peak	chr11	102677220	102677220	NA	peak_YAP1_SF268_366	NA	MMP1	-8329	0	NA	MMP27;MMP3;U7.22;MMP8;MMP13
chr11_10271233_peak	chr11	10271233	10271233	MACS_chipSampleRep0_VS_controlSampleRep0_YAPTAZ_peak_6848	NA	NA	SBF2	44521	0	NA	RP11-351I24.1;SBF2
chr11_102717273_peak	chr11	102717273	102717273	NA	NA	peak_YAP1_NCI-H2052_11842	MMP3	-2739	0	NA	NA
chr11_102720292_peak	chr11	102720292	102720292	NA	peak_YAP1_SF268_788	peak_YAP1_NCI-H2052_3385	MMP3	-5758	0	NA	NA
chr11_102722245_peak	chr11	102722245	102722245	NA	peak_YAP1_SF268_833	peak_YAP1_NCI-H2052_6614	MMP3	-7711	0	NA	MMP13;MMP8;MMP1;U7.22
chr11_102739156_peak	chr11	102739156	102739156	NA	peak_YAP1_SF268_1344	NA	MMP3	-24622	0	NA	MMP13;MMP27;MMP3;MMP1;U7.22;MMP8
chr11_10283574_peak	chr11	10283574	10283574	NA	NA	peak_YAP1_NCI-H2052_7718	SBF2	32180	0	NA	RP11-748C4.1;MRVI1;RP11-1H15.2;LYVE1;SBF2;RP11-351I24.1;CTR9
chr11_102845891_peak	chr11	102845891	102845891	NA	peak_YAP1_SF268_1025	peak_YAP1_NCI-H2052_9675	MMP13	-19428	0	NA	U7.22;MMP3;MMP1;MMP13;MMP8
chr11_10285691_peak	chr11	10285691	10285691	NA	NA	peak_YAP1_NCI-H2052_8301	SBF2	30063	0	SBF2	SBF2;CTR9;LYVE1;RP11-351I24.1;RP11-748C4.1
chr11_102867168_peak	chr11	102867168	102867168	NA	peak_YAP1_SF268_72	peak_YAP1_NCI-H2052_4807	MMP13	-40705	0	NA	MMP1;MMP13;U7.22;DYNC2H1;MMP3
chr11_102894849_peak	chr11	102894849	102894849	NA	peak_YAP1_SF268_2037	NA	DCUN1D5	68095	0	NA	MMP10;U7.22;MMP27;MMP3;DCUN1D5;MMP1;MMP13;MMP8
chr11_102895059_peak	chr11	102895059	102895059	NA	peak_YAP1_SF268_2006	peak_YAP1_NCI-H2052_6893	DCUN1D5	67885	0	NA	MMP10;U7.22;MMP27;MMP3;DCUN1D5;MMP1;MMP13;MMP8
chr11_102902743_peak	chr11	102902743	102902743	NA	peak_YAP1_SF268_1000	NA	DCUN1D5	60201	0	NA	DCUN1D5;MMP3;MMP1;MMP13;DYNC2H1;MMP8
chr11_10320097_peak	chr11	10320097	10320097	MACS_chipSampleRep0_VS_controlSampleRep0_YAPTAZ_peak_6852	NA	peak_YAP1_NCI-H2052_11912	SBF2	-4343	0	ADM	NA
chr11_103229180_peak	chr11	103229180	103229180	NA	peak_YAP1_SF268_2234	NA	DYNC2H1	249020	0	NA	NA
chr11_10323396_peak	chr11	10323396	10323396	NA	NA	peak_YAP1_NCI-H2052_15489	ADM	-2831	0	SWAP70;ADM	CTR9;MRVI1;SNORD97;RP11-1H15.2;LYVE1;RNF141
chr11_10325471_peak	chr11	10325471	10325471	MACS_chipSampleRep0_VS_controlSampleRep0_YAPTAZ_peak_6854	NA	peak_YAP1_NCI-H2052_13492	ADM	-756	1	NA	NA
chr1_110326160_peak	chr1	110326160	110326160	NA	NA	peak_YAP1_NCI-H2052_13178	EPS8L3	-19511	0	CYB561D1;GNAI3;CSF1;AHCYL1	ALX3;UBL4B;GNAT2;RP4-773N10.6;RP4-773N10.4;MIR197;KCNC4-AS1;SORT1;U7.2;CSF1;RP5-1160K1.6;GSTM3;GSTM4;RP5-1160K1.8;RP11-195M16.1;RP5-1160K1.3;AHCYL1;FAM40A;GPR61
chr11_103266608_peak	chr11	103266608	103266608	NA	NA	peak_YAP1_NCI-H2052_9626	DYNC2H1	286448	0	NA	RP11-617B3.2
chr11_103304354_peak	chr11	103304354	103304354	NA	peak_YAP1_SF268_312	peak_YAP1_NCI-H2052_14321	DYNC2H1	324194	0	NA	NA
chr1_110334882_peak	chr1	110334882	110334882	MACS_chipSampleRep0_VS_controlSampleRep0_YAPTAZ_peak_2161	NA	NA	EPS8L3	-28233	0	GSTM2;CSF1;AHCYL1	RP5-1160K1.8;GNAT2;RP4-773N10.4;RP5-1028L10.2;RP4-773N10.6;UBL4B;RP5-1160K1.3;SORT1;ALX3;CSF1;GSTM3;RP5-1160K1.6;EPS8L3;RP11-195M16.1;GPR61;FAM40A;AHCYL1;CYB561D1
chr11_103357502_peak	chr11	103357502	103357502	NA	peak_YAP1_SF268_493	peak_YAP1_NCI-H2052_3779	DYNC2H1	377342	0	DYNC2H1	NA
chr11_103400142_peak	chr11	103400142	103400142	MACS_chipSampleRep0_VS_controlSampleRep0_YAPTAZ_peak_8442	NA	peak_YAP1_NCI-H2052_2907	DYNC2H1	419982	0	NA	NA
chr11_103403380_peak	chr11	103403380	103403380	MACS_chipSampleRep0_VS_controlSampleRep0_YAPTAZ_peak_8443	NA	peak_YAP1_NCI-H2052_1282	DYNC2H1	423220	0	NA	NA
chr11_103480298_peak	chr11	103480298	103480298	MACS_chipSampleRep0_VS_controlSampleRep0_YAPTAZ_peak_8444	NA	peak_YAP1_NCI-H2052_7178	DDI1	-427010	0	DYNC2H1	RP11-617B3.2
chr11_103496207_peak	chr11	103496207	103496207	NA	NA	peak_YAP1_NCI-H2052_953	DDI1	-411101	0	NA	DYNC2H1
chr11_103504325_peak	chr11	103504325	103504325	NA	NA	peak_YAP1_NCI-H2052_12334	DDI1	-402983	0	NA	NA
chr11_10350558_peak	chr11	10350558	10350558	NA	peak_YAP1_SF268_1029	peak_YAP1_NCI-H2052_5463	AMPD3	20698	0	NA	LYVE1;CTR9;MTRNR2L8;SNORD97;RP11-351I24.1;SBF2;RP11-748C4.1;MRVI1
chr1_110351176_peak	chr1	110351176	110351176	NA	NA	peak_YAP1_NCI-H2052_8071	EPS8L3	-44527	0	CSF1;AHCYL1	SORT1;GNAT2;RP4-773N10.4;UBL4B;CSF1;GSTM3;RP5-1160K1.8;RP5-1160K1.6;AHCYL1
chr11_103519487_peak	chr11	103519487	103519487	NA	NA	peak_YAP1_NCI-H2052_15113	DDI1	-387821	0	NA	RP11-617B3.2
chr1_110366817_peak	chr1	110366817	110366817	MACS_chipSampleRep0_VS_controlSampleRep0_YAPTAZ_peak_2165	NA	NA	EPS8L3	-60168	0	NA	RP4-773N10.4;MIR197;ALX3;RP4-773N10.6;SORT1;CSF1;RP11-195M16.1;GSTM3;AHCYL1;RP5-1160K1.6;GNAT2;FAM40A
chr11_10372185_peak	chr11	10372185	10372185	MACS_chipSampleRep0_VS_controlSampleRep0_YAPTAZ_peak_6860	peak_YAP1_SF268_2109	peak_YAP1_NCI-H2052_6933	AMPD3	42325	0	ADM;AMPD3;MRVI1	SBF2;CTR9;MRVI1;RP11-351I24.1;LYVE1;RP11-748C4.1
chr11_10376969_peak	chr11	10376969	10376969	NA	NA	peak_YAP1_NCI-H2052_15190	AMPD3	47109	0	ADM;AMPD3;MRVI1	SBF2;CTR9;MRVI1;RP11-351I24.1;LYVE1;RP11-748C4.1
chr11_103831944_peak	chr11	103831944	103831944	NA	NA	peak_YAP1_NCI-H2052_14896	PDGFD	203163	0	NA	DDI1
chr11_10388293_peak	chr11	10388293	10388293	NA	NA	peak_YAP1_NCI-H2052_15191	AMPD3	58433	0	ADM;AMPD3;MRVI1	MRVI1;RP11-351I24.1;CTR9
chr11_10397066_peak	chr11	10397066	10397066	NA	NA	peak_YAP1_NCI-H2052_2630	AMPD3	67206	0	LOC283104	MRVI1;CTR9;SNORD97;RP11-748C4.1;LYVE1;MTRNR2L8;SBF2;RP11-351I24.1
chr11_10401194_peak	chr11	10401194	10401194	NA	NA	peak_YAP1_NCI-H2052_2711	AMPD3	71334	0	MRVI1	MTRNR2L8;RNF141;RP11-351I24.1;RP11-748C4.1;RP11-1H15.2;SNORD97;CTR9;MRVI1;LYVE1
chr11_10416405_peak	chr11	10416405	10416405	NA	NA	peak_YAP1_NCI-H2052_7406	AMPD3	86545	0	LOC283104;ADM;MRVI1;CTR9	NA
chr1_110420110_peak	chr1	110420110	110420110	MACS_chipSampleRep0_VS_controlSampleRep0_YAPTAZ_peak_2168	NA	NA	CSF1	-32754	0	CSF1	FAM40A;RP4-773N10.6;ALX3;UBL4B;RP5-1160K1.8;GNAT2;MIR197;RP5-1160K1.3;SLC16A4;CYB561D1;CSF1;RP5-1160K1.6;RP5-1028L10.2;EPS8L3;GSTM3
chr11_10428782_peak	chr11	10428782	10428782	NA	NA	peak_YAP1_NCI-H2052_12057	AMPD3	98922	0	ADM;AMPD3;RNF141;MRVI1;CTR9	RNF141;MRVI1;RP11-685M7.5;MTRNR2L8;SBF2;WEE1;SNORD97;RP11-1H15.2;CTR9;LYVE1;RP11-351I24.1
chr11_104494412_peak	chr11	104494412	104494412	MACS_chipSampleRep0_VS_controlSampleRep0_YAPTAZ_peak_8449	NA	peak_YAP1_NCI-H2052_1115	CASP12	274985	0	CASP1	NA
chr11_104539949_peak	chr11	104539949	104539949	MACS_chipSampleRep0_VS_controlSampleRep0_YAPTAZ_peak_8450	NA	peak_YAP1_NCI-H2052_2047	CASP12	229448	0	NA	CASP12
chr11_104565589_peak	chr11	104565589	104565589	NA	NA	peak_YAP1_NCI-H2052_1626	CASP12	203808	0	NA	NA
chr11_104571523_peak	chr11	104571523	104571523	NA	NA	peak_YAP1_NCI-H2052_7905	CASP12	197874	0	NA	NA
chr11_104643830_peak	chr11	104643830	104643830	MACS_chipSampleRep0_VS_controlSampleRep0_YAPTAZ_peak_8451	NA	peak_YAP1_NCI-H2052_4808	CASP12	125567	0	NA	NA
chr11_104764111_peak	chr11	104764111	104764111	NA	NA	peak_YAP1_NCI-H2052_5849	CASP12	5286	0	NA	NA
chr11_104839409_peak	chr11	104839409	104839409	NA	NA	peak_YAP1_NCI-H2052_6863	CASP4	754	1	NA	NA
chr11_104918116_peak	chr11	104918116	104918116	NA	peak_YAP1_SF268_2281	peak_YAP1_NCI-H2052_1418	CASP5	-24221	0	CASP4	NA
chr11_105003630_peak	chr11	105003630	105003630	NA	NA	peak_YAP1_NCI-H2052_13567	CARD18	6823	0	NA	NA
chr11_105004050_peak	chr11	105004050	105004050	NA	NA	peak_YAP1_NCI-H2052_11174	CARD18	6403	0	NA	NA
chr1_110502670_peak	chr1	110502670	110502670	MACS_chipSampleRep0_VS_controlSampleRep0_YAPTAZ_peak_2172	NA	NA	AHCYL1	-24638	0	CYB561D1;GSTM3	GSTM4;RP4-773N10.4;GNAI3;RNU6V;MIR197;RP5-1160K1.3;FAM40A;CYB561D1;PROK1;RP4-773N10.6;PSRC1;ATXN7L2;UBL4B;ALX3;SLC16A4;U7.2;CSF1;AHCYL1;GSTM3;RP5-1160K1.8;EPS8L3;GPR61;RP11-195M16.1;GNAT2
chr11_10509946_peak	chr11	10509946	10509946	MACS_chipSampleRep0_VS_controlSampleRep0_YAPTAZ_peak_6865	NA	NA	AMPD3	180086	0	ADM	MRVI1;CTR9;MTRNR2L8;RP11-685M7.5;SNORD97;LYVE1;RNF141
chr11_105115329_peak	chr11	105115329	105115329	MACS_chipSampleRep0_VS_controlSampleRep0_YAPTAZ_peak_8457	NA	peak_YAP1_NCI-H2052_1755	CARD18	-104876	0	NA	GRIA4;CARD18
chr11_10512290_peak	chr11	10512290	10512290	NA	NA	peak_YAP1_NCI-H2052_6284	AMPD3	182430	0	ADM;AMPD3;MRVI1	MRVI1;RP11-685M7.5;LYVE1;SBF2;RP11-351I24.1;RNF141;CTR9
chr11_105168384_peak	chr11	105168384	105168384	NA	NA	peak_YAP1_NCI-H2052_9901	CARD18	-157931	0	CASP1	NA
chr1_110518586_peak	chr1	110518586	110518586	MACS_chipSampleRep0_VS_controlSampleRep0_YAPTAZ_peak_2173	NA	peak_YAP1_NCI-H2052_2573	AHCYL1	-8722	0	GSTM3;CSF1	RP5-1160K1.8;RP11-195M16.1;GNAT2;CYB561D1;UBL4B;RP4-773N10.4;SLC16A4;GNAI3;CSF1;RP5-1160K1.6;GSTM3;GSTM4;GPR61;FAM40A;MIR197;ALX3;EPS8L3;RP5-1160K1.3
chr1_110522515_peak	chr1	110522515	110522515	MACS_chipSampleRep0_VS_controlSampleRep0_YAPTAZ_peak_2174	NA	peak_YAP1_NCI-H2052_10541	AHCYL1	-4793	0	GSTM3	RP11-195M16.1;GNAT2;RP4-773N10.6;UBL4B;RP4-773N10.4;CSF1;EPS8L3;GSTM3;RP5-1160K1.6;FAM40A
chr11_105500903_peak	chr11	105500903	105500903	MACS_chipSampleRep0_VS_controlSampleRep0_YAPTAZ_peak_8458	NA	NA	GRIA4	20182	0	NA	GRIA4
chr11_10551056_peak	chr11	10551056	10551056	NA	NA	peak_YAP1_NCI-H2052_16371	RNF141	11721	0	RNF141;MRVI1	RP11-351I24.1;MRVI1;MTRNR2L8;LYVE1;CTR9
chr11_106008011_peak	chr11	106008011	106008011	MACS_chipSampleRep0_VS_controlSampleRep0_YAPTAZ_peak_8462	NA	NA	KBTBD3	-59519	0	NA	AASDHPPT
chr11_1060998_peak	chr11	1060998	1060998	MACS_chipSampleRep0_VS_controlSampleRep0_YAPTAZ_peak_6658	NA	peak_YAP1_NCI-H2052_10728	MUC2	-13877	0	NA	TOLLIP;KRTAP5-5;PDDC1;CHID1;KRTAP5-4;NLRP6;U6.875;RP11-754B17.1;U1.41;AP2A2;MUC6;BRSK2;RPLP2;TALDO1;MUC5AC;AC091196.1;CEND1
chr11_106146077_peak	chr11	106146077	106146077	NA	NA	peak_YAP1_NCI-H2052_9316	KBTBD3	-197585	0	NA	AASDHPPT
chr11_106152383_peak	chr11	106152383	106152383	NA	NA	peak_YAP1_NCI-H2052_3402	KBTBD3	-203891	0	NA	NA
chr11_106239628_peak	chr11	106239628	106239628	NA	NA	peak_YAP1_NCI-H2052_1369	KBTBD3	-291136	0	NA	NA
chr11_106260063_peak	chr11	106260063	106260063	MACS_chipSampleRep0_VS_controlSampleRep0_YAPTAZ_peak_8468	NA	NA	KBTBD3	-311571	0	NA	NA
chr11_106262673_peak	chr11	106262673	106262673	MACS_chipSampleRep0_VS_controlSampleRep0_YAPTAZ_peak_8469	NA	peak_YAP1_NCI-H2052_11034	KBTBD3	-314181	0	NA	NA
chr11_106269973_peak	chr11	106269973	106269973	MACS_chipSampleRep0_VS_controlSampleRep0_YAPTAZ_peak_8470	NA	peak_YAP1_NCI-H2052_1346	KBTBD3	-321481	0	NA	GUCY1A2
chr11_106295049_peak	chr11	106295049	106295049	MACS_chipSampleRep0_VS_controlSampleRep0_YAPTAZ_peak_8471	NA	peak_YAP1_NCI-H2052_8395	KBTBD3	-346557	0	NA	NA
chr11_106339007_peak	chr11	106339007	106339007	NA	NA	peak_YAP1_NCI-H2052_12628	KBTBD3	-390515	0	NA	NA
chr11_106342213_peak	chr11	106342213	106342213	NA	NA	peak_YAP1_NCI-H2052_13568	KBTBD3	-393721	0	NA	NA
chr11_106539105_peak	chr11	106539105	106539105	NA	peak_YAP1_SF268_1943	NA	GUCY1A2	350145	0	NA	GUCY1A2
chr11_106797242_peak	chr11	106797242	106797242	NA	NA	peak_YAP1_NCI-H2052_12267	GUCY1A2	92008	0	NA	GUCY1A2
chr11_10681383_peak	chr11	10681383	10681383	MACS_chipSampleRep0_VS_controlSampleRep0_YAPTAZ_peak_6869	NA	NA	MRVI1	34152	0	RNF141;MRVI1	SNORD97;MRVI1;LYVE1;CTR9;MTRNR2L8
chr11_106832444_peak	chr11	106832444	106832444	NA	peak_YAP1_SF268_1149	peak_YAP1_NCI-H2052_5006	GUCY1A2	56806	0	NA	GUCY1A2
chr11_106869077_peak	chr11	106869077	106869077	NA	NA	peak_YAP1_NCI-H2052_10425	GUCY1A2	20173	0	NA	GUCY1A2
chr11_106914593_peak	chr11	106914593	106914593	MACS_chipSampleRep0_VS_controlSampleRep0_YAPTAZ_peak_8481	peak_YAP1_SF268_1041	peak_YAP1_NCI-H2052_8350	GUCY1A2	-25343	0	NA	GUCY1A2
chr11_106987221_peak	chr11	106987221	106987221	NA	peak_YAP1_SF268_118	NA	GUCY1A2	-97971	0	NA	GUCY1A2
chr11_106989227_peak	chr11	106989227	106989227	NA	peak_YAP1_SF268_764	NA	GUCY1A2	-99977	0	NA	GUCY1A2
chr11_107458166_peak	chr11	107458166	107458166	NA	peak_YAP1_SF268_572	NA	ELMOD1	-3651	0	NA	ALKBH8
chr11_107458510_peak	chr11	107458510	107458510	NA	peak_YAP1_SF268_633	peak_YAP1_NCI-H2052_13819	ELMOD1	-3307	0	NA	CWF19L2;SLN
chr11_107502640_peak	chr11	107502640	107502640	NA	peak_YAP1_SF268_674	NA	ELMOD1	40823	0	NA	SLN;ELMOD1;ALKBH8
chr11_107567058_peak	chr11	107567058	107567058	NA	NA	peak_YAP1_NCI-H2052_15697	SLN	23361	0	NA	SLN;SLC35F2;ALKBH8;ELMOD1
chr11_107641454_peak	chr11	107641454	107641454	MACS_chipSampleRep0_VS_controlSampleRep0_YAPTAZ_peak_8483	NA	NA	SLN	-51035	0	NA	ALKBH8;ELMOD1;SLN
chr11_107711411_peak	chr11	107711411	107711411	NA	peak_YAP1_SF268_582	NA	SLC35F2	87608	0	NA	CUL5;ELMOD1;ATM;SLN
chr11_107711618_peak	chr11	107711618	107711618	MACS_chipSampleRep0_VS_controlSampleRep0_YAPTAZ_peak_8485	peak_YAP1_SF268_303	peak_YAP1_NCI-H2052_3129	SLC35F2	87401	0	NA	CUL5;ELMOD1;ATM;SLN
chr11_108190367_peak	chr11	108190367	108190367	NA	peak_YAP1_SF268_1323	NA	ATM	97156	0	NA	ATM;ACAT1;KDELC2;DDX10
chr11_108235086_peak	chr11	108235086	108235086	NA	NA	peak_YAP1_NCI-H2052_10481	C11orf65	103172	0	NA	DDX10;KDELC2
chr11_108288160_peak	chr11	108288160	108288160	NA	peak_YAP1_SF268_760	NA	C11orf65	50098	0	NA	KDELC2;CWF19L2;DDX10
chr11_108303781_peak	chr11	108303781	108303781	NA	peak_YAP1_SF268_1	peak_YAP1_NCI-H2052_33	C11orf65	34477	0	NA	KDELC2;ATM;DDX10;ACAT1
chr11_10840308_peak	chr11	10840308	10840308	NA	NA	peak_YAP1_NCI-H2052_15192	EIF4G2	-9651	0	EIF4G2	CTR9;RP11-483L5.1;ZBED5;RP11-685M7.5
chr11_108432331_peak	chr11	108432331	108432331	NA	peak_YAP1_SF268_9	NA	EXPH5	32134	0	NA	ATM;KDELC2
chr11_108468650_peak	chr11	108468650	108468650	NA	peak_YAP1_SF268_1287	NA	EXPH5	-4185	0	NA	KDELC2;DDX10
chr11_108472023_peak	chr11	108472023	108472023	NA	peak_YAP1_SF268_1712	NA	EXPH5	-7558	0	NA	KDELC2;DDX10
chr11_108480591_peak	chr11	108480591	108480591	NA	peak_YAP1_SF268_97	peak_YAP1_NCI-H2052_8396	EXPH5	-16126	0	NA	ACAT1;DDX10;KDELC2
chr11_108487505_peak	chr11	108487505	108487505	MACS_chipSampleRep0_VS_controlSampleRep0_YAPTAZ_peak_8493	NA	peak_YAP1_NCI-H2052_2594	EXPH5	-23040	0	NA	KDELC2;DDX10
chr1_110851029_peak	chr1	110851029	110851029	NA	NA	peak_YAP1_NCI-H2052_11783	RBM15	-30099	0	NA	UBL4B;KCNC4-AS1;KCNA10;RP4-773N10.4;ALX3;PROK1;SNORA25.4;RP5-1028L10.2;SLC16A4;RBM15;RP4-773N10.6
chr11_108741283_peak	chr11	108741283	108741283	MACS_chipSampleRep0_VS_controlSampleRep0_YAPTAZ_peak_8495	peak_YAP1_SF268_135	peak_YAP1_NCI-H2052_2811	DDX10	205531	0	NA	DDX10
chr11_108766724_peak	chr11	108766724	108766724	MACS_chipSampleRep0_VS_controlSampleRep0_YAPTAZ_peak_8496	peak_YAP1_SF268_183	NA	DDX10	230972	0	NA	DDX10
chr11_108777255_peak	chr11	108777255	108777255	NA	NA	peak_YAP1_NCI-H2052_13088	DDX10	241503	0	NA	ZC3H12C;DDX10
chr11_108783526_peak	chr11	108783526	108783526	NA	NA	peak_YAP1_NCI-H2052_13089	DDX10	247774	0	NA	U6.245
chr11_108800166_peak	chr11	108800166	108800166	NA	NA	peak_YAP1_NCI-H2052_11976	DDX10	264414	0	NA	DDX10
chr11_108844282_peak	chr11	108844282	108844282	MACS_chipSampleRep0_VS_controlSampleRep0_YAPTAZ_peak_8501	peak_YAP1_SF268_106	peak_YAP1_NCI-H2052_4302	DDX10	308530	0	NA	NA
chr11_108886138_peak	chr11	108886138	108886138	MACS_chipSampleRep0_VS_controlSampleRep0_YAPTAZ_peak_8502	NA	peak_YAP1_NCI-H2052_12268	DDX10	350386	0	NA	NA
chr11_10888718_peak	chr11	10888718	10888718	NA	NA	peak_YAP1_NCI-H2052_13986	ZBED5	-8375	0	EIF4G2	NA
chr11_108905234_peak	chr11	108905234	108905234	NA	peak_YAP1_SF268_359	peak_YAP1_NCI-H2052_5232	DDX10	369482	0	NA	U6.245
chr11_108929953_peak	chr11	108929953	108929953	MACS_chipSampleRep0_VS_controlSampleRep0_YAPTAZ_peak_8504	peak_YAP1_SF268_989	NA	C11orf87	-362893	0	NA	NA
chr11_109100634_peak	chr11	109100634	109100634	NA	peak_YAP1_SF268_746	NA	C11orf87	-192212	0	NA	U6.245
chr11_10921477_peak	chr11	10921477	10921477	MACS_chipSampleRep0_VS_controlSampleRep0_YAPTAZ_peak_6875	NA	peak_YAP1_NCI-H2052_4588	ZBED5	-41134	0	ZBED5	RP11-685M7.5;CTR9;LYVE1;MRVI1;ZBED5;SNORD97;EIF4G2
chr11_10922065_peak	chr11	10922065	10922065	NA	NA	peak_YAP1_NCI-H2052_14735	ZBED5	-41722	0	ZBED5	RP11-685M7.5;CTR9;LYVE1;MRVI1;ZBED5;SNORD97;EIF4G2
chr11_109301868_peak	chr11	109301868	109301868	NA	peak_YAP1_SF268_1515	NA	C11orf87	9022	0	NA	NA
chr11_109303028_peak	chr11	109303028	109303028	NA	peak_YAP1_SF268_518	peak_YAP1_NCI-H2052_4219	C11orf87	10182	0	NA	NA
chr11_109418566_peak	chr11	109418566	109418566	MACS_chipSampleRep0_VS_controlSampleRep0_YAPTAZ_peak_8507	peak_YAP1_SF268_101	peak_YAP1_NCI-H2052_229	C11orf87	125720	0	NA	NA
chr11_109454947_peak	chr11	109454947	109454947	NA	peak_YAP1_SF268_1470	NA	C11orf87	162101	0	NA	NA
chr11_10946794_peak	chr11	10946794	10946794	MACS_chipSampleRep0_VS_controlSampleRep0_YAPTAZ_peak_6878	peak_YAP1_SF268_621	peak_YAP1_NCI-H2052_5491	ZBED5	-66451	0	EIF4G2;ZBED5;LOC729013	CTR9;USP47;LYVE1;MRVI1;RP11-685M7.5;ZBED5;SNORD97;EIF4G2
chr11_10948462_peak	chr11	10948462	10948462	MACS_chipSampleRep0_VS_controlSampleRep0_YAPTAZ_peak_6879	peak_YAP1_SF268_1072	peak_YAP1_NCI-H2052_9073	ZBED5	-68119	0	EIF4G2;ZBED5;LOC729013	CTR9;USP47;LYVE1;MRVI1;RP11-685M7.5;ZBED5;SNORD97;EIF4G2
chr11_109567117_peak	chr11	109567117	109567117	NA	peak_YAP1_SF268_717	NA	C11orf87	274271	0	NA	NA
chr11_109730256_peak	chr11	109730256	109730256	NA	NA	peak_YAP1_NCI-H2052_7048	ZC3H12C	-233831	0	NA	ZC3H12C;FDX1
chr11_109817160_peak	chr11	109817160	109817160	MACS_chipSampleRep0_VS_controlSampleRep0_YAPTAZ_peak_8510	peak_YAP1_SF268_1679	peak_YAP1_NCI-H2052_11784	ZC3H12C	-146927	0	NA	ZC3H12C;FDX1
chr11_109842165_peak	chr11	109842165	109842165	NA	NA	peak_YAP1_NCI-H2052_16146	ZC3H12C	-121922	0	NA	ZC3H12C
chr11_109930630_peak	chr11	109930630	109930630	MACS_chipSampleRep0_VS_controlSampleRep0_YAPTAZ_peak_8512	peak_YAP1_SF268_477	peak_YAP1_NCI-H2052_2797	ZC3H12C	-33457	0	NA	ZC3H12C
chr11_109940368_peak	chr11	109940368	109940368	NA	peak_YAP1_SF268_544	peak_YAP1_NCI-H2052_7509	ZC3H12C	-23719	0	NA	ZC3H12C
chr11_110019696_peak	chr11	110019696	110019696	NA	NA	peak_YAP1_NCI-H2052_7864	ZC3H12C	55609	0	NA	ZC3H12C
chr11_110065260_peak	chr11	110065260	110065260	NA	peak_YAP1_SF268_189	peak_YAP1_NCI-H2052_3233	RDX	102187	0	ZC3H12C	ZC3H12C
chr11_110067047_peak	chr11	110067047	110067047	MACS_chipSampleRep0_VS_controlSampleRep0_YAPTAZ_peak_8518	peak_YAP1_SF268_200	peak_YAP1_NCI-H2052_4610	RDX	100400	0	ZC3H12C;FDX1	FDX1;ZC3H12C
chr11_110169320_peak	chr11	110169320	110169320	NA	NA	peak_YAP1_NCI-H2052_10854	RDX	-1873	1	NA	NA
chr1_111019925_peak	chr1	111019925	111019925	NA	NA	peak_YAP1_NCI-H2052_13569	PROK1	26103	0	LOC440600;RBM15	UBL4B;RP4-773N10.4;KCNA3;PROK1;KCNA10;SLC16A4;KCNC4-AS1;RBM15;RP5-1028L10.2;ALX3
chr11_110208686_peak	chr11	110208686	110208686	NA	NA	peak_YAP1_NCI-H2052_16147	RDX	-41239	0	NA	ZC3H12C;BTG4;RDX
chr11_110228232_peak	chr11	110228232	110228232	MACS_chipSampleRep0_VS_controlSampleRep0_YAPTAZ_peak_8522	NA	NA	RDX	-60785	0	NA	ZC3H12C;RDX;FDX1
chr11_110343779_peak	chr11	110343779	110343779	NA	NA	peak_YAP1_NCI-H2052_10678	FDX1	43172	0	NA	FDX1
chr11_110396827_peak	chr11	110396827	110396827	NA	NA	peak_YAP1_NCI-H2052_10907	FDX1	96220	0	ARHGAP20	BTG4
chr11_11048999_peak	chr11	11048999	11048999	NA	NA	peak_YAP1_NCI-H2052_11175	ZBED5	-168656	0	EIF4G2;ZBED5	RP11-567I13.1;SNORD97;ZBED5;LYVE1;MRVI1;RP11-685M7.5
chr11_110586426_peak	chr11	110586426	110586426	NA	NA	peak_YAP1_NCI-H2052_2111	ARHGAP20	-2514	0	NA	NA
chr11_110630917_peak	chr11	110630917	110630917	NA	NA	peak_YAP1_NCI-H2052_15926	ARHGAP20	-47005	0	NA	NA
chr11_110700841_peak	chr11	110700841	110700841	NA	NA	peak_YAP1_NCI-H2052_4769	ARHGAP20	-116929	0	NA	BTG4
chr11_110778498_peak	chr11	110778498	110778498	NA	NA	peak_YAP1_NCI-H2052_4173	ARHGAP20	-194586	0	ARHGAP20	NA
chr11_110842045_peak	chr11	110842045	110842045	NA	NA	peak_YAP1_NCI-H2052_2207	ARHGAP20	-258133	0	NA	NA
chr11_110855030_peak	chr11	110855030	110855030	NA	NA	peak_YAP1_NCI-H2052_9210	ARHGAP20	-271118	0	NA	PPP2R1B;BTG4;C11orf93
chr11_110930673_peak	chr11	110930673	110930673	NA	NA	peak_YAP1_NCI-H2052_6285	C11orf53	-196034	0	ARHGAP20	C11orf53
chr11_111076899_peak	chr11	111076899	111076899	NA	NA	peak_YAP1_NCI-H2052_15271	C11orf53	-49808	0	NA	BTG4
chr11_111077404_peak	chr11	111077404	111077404	MACS_chipSampleRep0_VS_controlSampleRep0_YAPTAZ_peak_8526	NA	peak_YAP1_NCI-H2052_2534	C11orf53	-49303	0	NA	BTG4
chr11_111392126_peak	chr11	111392126	111392126	NA	NA	peak_YAP1_NCI-H2052_5828	C11orf88	6616	0	LAYN	AP001781.1;PPP2R1B;RP11-794P6.3;LAYN;SIK2
chr11_111397515_peak	chr11	111397515	111397515	NA	NA	peak_YAP1_NCI-H2052_4850	C11orf88	12005	0	LAYN;PPP2R1B	NA
chr11_111428674_peak	chr11	111428674	111428674	MACS_chipSampleRep0_VS_controlSampleRep0_YAPTAZ_peak_8531	peak_YAP1_SF268_1063	peak_YAP1_NCI-H2052_357	LAYN	17669	0	LAYN;PPP2R1B;ALG9	HSPB2;C11orf57;FDXACB1;C11orf1;CRYAB;RP11-794P6.6;SIK2;RP11-794P6.3;PPP2R1B;AP001781.1;BTG4
chr11_111432681_peak	chr11	111432681	111432681	NA	NA	peak_YAP1_NCI-H2052_13090	LAYN	21676	0	LAYN;PPP2R1B;ALG9	C11orf1;C11orf57;FDXACB1;PPP2R1B;RP11-794P6.6;RP11-794P6.3;BTG4
chr11_111432827_peak	chr11	111432827	111432827	MACS_chipSampleRep0_VS_controlSampleRep0_YAPTAZ_peak_8532	NA	peak_YAP1_NCI-H2052_12123	LAYN	21822	0	LAYN;PPP2R1B;ALG9;PIH1D2;C11orf57	C11orf93;HSPB2;CRYAB;FDXACB1;U6.459;LAYN;PPP2R1B;RP11-794P6.6;SIK2;BTG4;AP001781.1;DIXDC1
chr11_111616268_peak	chr11	111616268	111616268	MACS_chipSampleRep0_VS_controlSampleRep0_YAPTAZ_peak_8535	NA	peak_YAP1_NCI-H2052_4770	PPP2R1B	20883	0	PPP2R1B	RP11-794P6.6;CRYAB;SIK2;LAYN
chr11_11169910_peak	chr11	11169910	11169910	NA	NA	peak_YAP1_NCI-H2052_9478	CSNK2A3	204994	0	NA	USP47;SNORD97;RP11-483L5.1
chr11_111716500_peak	chr11	111716500	111716500	NA	NA	peak_YAP1_NCI-H2052_9676	ALG9	25805	0	LAYN;PPP2R1B	DIXDC1;PPP2R1B;C11orf57;FDXACB1;CRYAB;RP11-794P6.6;BTG4;SIK2;HSPB2
chr11_111859992_peak	chr11	111859992	111859992	NA	NA	peak_YAP1_NCI-H2052_12629	DIXDC1	62124	0	CRYAB;HSPB2-C11ORF52;DIXDC1	C11orf57;SIK2;FDXACB1;CRYAB;HSPB2
chr11_111990826_peak	chr11	111990826	111990826	NA	NA	peak_YAP1_NCI-H2052_11351	SDHD	33199	0	NA	CRYAB;C11orf1;FDXACB1;U6.459;SDHD;TEX12;AP002884.1;RP11-356J5.4;C11orf57;IL18;HSPB2
chr11_111991252_peak	chr11	111991252	111991252	NA	NA	peak_YAP1_NCI-H2052_15383	SDHD	33625	0	NA	CRYAB;C11orf1;FDXACB1;U6.459;SDHD;TEX12;AP002884.1;RP11-356J5.4;C11orf57;IL18;HSPB2
chr11_11200418_peak	chr11	11200418	11200418	NA	NA	peak_YAP1_NCI-H2052_7783	CSNK2A3	174486	0	NA	CTR9;SNORD97
chr11_112028179_peak	chr11	112028179	112028179	MACS_chipSampleRep0_VS_controlSampleRep0_YAPTAZ_peak_8545	NA	peak_YAP1_NCI-H2052_1649	IL18	6661	0	TIMM8B;SDHD	AP002884.1;RP11-839D17.3;C11orf1;HSPB2;FDXACB1;U6.459;C11orf57;BTG4;SDHD;CRYAB
chr11_112037452_peak	chr11	112037452	112037452	NA	NA	peak_YAP1_NCI-H2052_3195	TEX12	-643	1	NA	NA
chr11_112084754_peak	chr11	112084754	112084754	NA	NA	peak_YAP1_NCI-H2052_11485	PTS	-12334	0	NA	TEX12;U6.459;HSPB2;FDXACB1;SDHD;AP002884.1
chr11_112163591_peak	chr11	112163591	112163591	NA	NA	peak_YAP1_NCI-H2052_9787	C11orf34	-32008	0	NA	TEX12;C11orf57;HSPB2;RP11-839D17.3;RP11-839D17.2;U7.49;U6.459;RP11-356J5.4
chr11_112164040_peak	chr11	112164040	112164040	NA	NA	peak_YAP1_NCI-H2052_4354	C11orf34	-32457	0	NA	TEX12;C11orf57;HSPB2;RP11-839D17.3;RP11-839D17.2;U7.49;U6.459;RP11-356J5.4
chr11_112188979_peak	chr11	112188979	112188979	NA	NA	peak_YAP1_NCI-H2052_4049	C11orf34	-57396	0	NA	U6.459
chr11_112191521_peak	chr11	112191521	112191521	MACS_chipSampleRep0_VS_controlSampleRep0_YAPTAZ_peak_8551	NA	NA	C11orf34	-59938	0	NA	RP11-839D17.2;CRYAB;U7.49;U6.459
chr11_112235813_peak	chr11	112235813	112235813	NA	NA	peak_YAP1_NCI-H2052_7331	C11orf34	-104230	0	NA	NA
chr1_111230080_peak	chr1	111230080	111230080	NA	NA	peak_YAP1_NCI-H2052_4851	KCNA3	-12425	0	NA	RBM15;KCNA10;PROK1;KCNC4-AS1;SLC16A4;RP4-773N10.6
chr11_112374936_peak	chr11	112374936	112374936	NA	NA	peak_YAP1_NCI-H2052_2218	C11orf34	-243353	0	NA	HSPB2;RP11-159N11.3;RP11-839D17.3;U6.459
chr11_112397598_peak	chr11	112397598	112397598	NA	NA	peak_YAP1_NCI-H2052_13746	C11orf34	-266015	0	NA	U6.459;NCAM1;C11orf57;TEX12
chr11_112484121_peak	chr11	112484121	112484121	NA	NA	peak_YAP1_NCI-H2052_5636	NCAM1	-347876	0	NA	RP11-839D17.2;RP11-356J5.4;U7.49;U6.459
chr11_112527922_peak	chr11	112527922	112527922	NA	NA	peak_YAP1_NCI-H2052_1946	NCAM1	-304075	0	NA	RP11-839D17.3;RP11-839D17.2;U7.49;U6.459
chr11_112829645_peak	chr11	112829645	112829645	NA	NA	peak_YAP1_NCI-H2052_7755	NCAM1	-2352	0	NA	DRD2;RP11-159N11.3;U6.459
chr11_112891082_peak	chr11	112891082	112891082	NA	NA	peak_YAP1_NCI-H2052_9627	NCAM1	59085	0	NA	RP11-839D17.2;NCAM1;U7.49
chr11_112893163_peak	chr11	112893163	112893163	NA	NA	peak_YAP1_NCI-H2052_8351	NCAM1	61166	0	NA	RP11-839D17.2;U6.459;U7.49;NCAM1
chr11_112894103_peak	chr11	112894103	112894103	NA	NA	peak_YAP1_NCI-H2052_10908	NCAM1	62106	0	NA	NCAM1
chr11_112977399_peak	chr11	112977399	112977399	NA	peak_YAP1_SF268_1196	peak_YAP1_NCI-H2052_227	NCAM1	145402	0	NA	U7.49;RP11-839D17.3;U6.459;RP11-159N11.3;RP11-839D17.2;NCAM1
chr11_113047858_peak	chr11	113047858	113047858	NA	NA	peak_YAP1_NCI-H2052_8570	NCAM1	215861	0	NA	RP11-839D17.3;U7.49;RP11-159N11.3;U6.459;RP11-839D17.2
chr11_113055438_peak	chr11	113055438	113055438	NA	NA	peak_YAP1_NCI-H2052_6784	NCAM1	223441	0	NA	RP11-839D17.2;RP11-159N11.3
chr11_113061175_peak	chr11	113061175	113061175	NA	NA	peak_YAP1_NCI-H2052_1915	NCAM1	229178	0	NA	RP11-839D17.2;NCAM1;RP11-159N11.3;U7.49;U6.459;RP11-839D17.3
chr11_113073297_peak	chr11	113073297	113073297	NA	NA	peak_YAP1_NCI-H2052_2619	NCAM1	241300	0	NA	U7.49;RP11-839D17.2
chr11_113255410_peak	chr11	113255410	113255410	NA	NA	peak_YAP1_NCI-H2052_4611	ANKK1	-3103	0	NA	NA
chr11_113323238_peak	chr11	113323238	113323238	NA	NA	peak_YAP1_NCI-H2052_8768	DRD2	23175	0	NA	RP11-839D17.3;DRD2;U6.459;ANKK1;RP11-159N11.3
chr11_113359763_peak	chr11	113359763	113359763	NA	NA	peak_YAP1_NCI-H2052_14322	DRD2	-13350	0	NA	NA
chr11_113417976_peak	chr11	113417976	113417976	MACS_chipSampleRep0_VS_controlSampleRep0_YAPTAZ_peak_8554	NA	peak_YAP1_NCI-H2052_5755	DRD2	-71563	0	NA	RP11-159N11.3;U6.292;RP11-839D17.3;DRD2
chr11_113424216_peak	chr11	113424216	113424216	MACS_chipSampleRep0_VS_controlSampleRep0_YAPTAZ_peak_8555	NA	peak_YAP1_NCI-H2052_3283	DRD2	-77803	0	NA	RP11-159N11.3
chr11_113489200_peak	chr11	113489200	113489200	NA	NA	peak_YAP1_NCI-H2052_12194	TMPRSS5	87895	0	NA	RP11-839D17.3;RP11-839D17.2;TMPRSS5;DRD2
chr11_113534949_peak	chr11	113534949	113534949	MACS_chipSampleRep0_VS_controlSampleRep0_YAPTAZ_peak_8558	NA	peak_YAP1_NCI-H2052_10679	TMPRSS5	42146	0	NA	NA
chr11_113545994_peak	chr11	113545994	113545994	MACS_chipSampleRep0_VS_controlSampleRep0_YAPTAZ_peak_8559	NA	NA	TMPRSS5	31101	0	NA	DRD2
chr11_113561564_peak	chr11	113561564	113561564	MACS_chipSampleRep0_VS_controlSampleRep0_YAPTAZ_peak_8560	NA	NA	TMPRSS5	15531	0	NA	RP11-839D17.3;DRD2
chr11_11371727_peak	chr11	11371727	11371727	NA	NA	peak_YAP1_NCI-H2052_4137	CSNK2A3	3177	0	NA	NA
chr11_114030892_peak	chr11	114030892	114030892	NA	NA	peak_YAP1_NCI-H2052_15698	ZBTB16	100577	0	NA	NNMT;AP000908.1;HTR3A
chr11_11413557_peak	chr11	11413557	11413557	NA	NA	peak_YAP1_NCI-H2052_15816	GALNT18	229995	0	NA	RP11-483L5.1;RP11-567I13.1;GALNTL4
chr11_114156439_peak	chr11	114156439	114156439	NA	NA	peak_YAP1_NCI-H2052_10057	NNMT	27930	0	NA	NA
chr11_114161765_peak	chr11	114161765	114161765	NA	NA	peak_YAP1_NCI-H2052_15272	NNMT	33256	0	NA	RP11-64D24.4;FAM55A;HTR3A;RBM7
chr11_114162343_peak	chr11	114162343	114162343	NA	NA	peak_YAP1_NCI-H2052_15273	NNMT	33834	0	NA	RP11-64D24.4;FAM55A;HTR3A;RBM7
chr11_114163206_peak	chr11	114163206	114163206	NA	NA	peak_YAP1_NCI-H2052_9530	NNMT	34697	0	NA	RP11-64D24.4;FAM55A;HTR3A;RBM7
chr11_114165968_peak	chr11	114165968	114165968	MACS_chipSampleRep0_VS_controlSampleRep0_YAPTAZ_peak_8566	peak_YAP1_SF268_2204	peak_YAP1_NCI-H2052_251	NNMT	37459	0	NA	RP11-64D24.4;FAM55A;HTR3A;RBM7
chr11_114167060_peak	chr11	114167060	114167060	NA	NA	peak_YAP1_NCI-H2052_16372	NNMT	38551	0	NA	RP11-64D24.4;RBM7;HTR3A;NNMT;FAM55A
chr11_114178481_peak	chr11	114178481	114178481	NA	NA	peak_YAP1_NCI-H2052_6785	NNMT	49972	0	NA	FAM55A;RP11-64D24.4;RBM7;NNMT
chr11_114224959_peak	chr11	114224959	114224959	MACS_chipSampleRep0_VS_controlSampleRep0_YAPTAZ_peak_8569	NA	peak_YAP1_NCI-H2052_3234	RBM7	-45793	0	NA	REXO2;RBM7;RP11-64D24.4;FAM55A
chr11_114230274_peak	chr11	114230274	114230274	NA	NA	peak_YAP1_NCI-H2052_13011	RBM7	-40478	0	NA	NA
chr11_114237774_peak	chr11	114237774	114237774	MACS_chipSampleRep0_VS_controlSampleRep0_YAPTAZ_peak_8570	peak_YAP1_SF268_804	peak_YAP1_NCI-H2052_154	RBM7	-32978	0	NNMT;C11orf71;RBM7	snoU13.215;RBM7;FAM55A
chr11_11438232_peak	chr11	11438232	11438232	MACS_chipSampleRep0_VS_controlSampleRep0_YAPTAZ_peak_6887	NA	NA	GALNT18	205320	0	NA	RP11-483L5.1;USP47;RP11-567I13.1
chr11_114667843_peak	chr11	114667843	114667843	NA	NA	peak_YAP1_NCI-H2052_13670	NXPE2	118735	0	NA	NA
chr11_1147978_peak	chr11	1147978	1147978	MACS_chipSampleRep0_VS_controlSampleRep0_YAPTAZ_peak_6666	NA	NA	MUC5AC	-3602	0	NA	NA
chr11_1148065_peak	chr11	1148065	1148065	NA	NA	peak_YAP1_NCI-H2052_9023	MUC5AC	-3515	0	NA	NA
chr11_115097445_peak	chr11	115097445	115097445	NA	peak_YAP1_SF268_1830	peak_YAP1_NCI-H2052_709	CADM1	278230	0	LOC283143	CADM1
chr11_115359864_peak	chr11	115359864	115359864	NA	NA	peak_YAP1_NCI-H2052_9725	CADM1	15811	0	LOC283143	AP000462.1;ACA59.3;snoU13.422
chr11_115487781_peak	chr11	115487781	115487781	NA	NA	peak_YAP1_NCI-H2052_4867	CADM1	-112106	0	LOC283143	snoU13.166
chr11_115493852_peak	chr11	115493852	115493852	NA	NA	peak_YAP1_NCI-H2052_2979	CADM1	-118177	0	LOC283143	CADM1
chr11_115524011_peak	chr11	115524011	115524011	NA	NA	peak_YAP1_NCI-H2052_14825	CADM1	-148336	0	NA	NA
chr11_115547703_peak	chr11	115547703	115547703	NA	NA	peak_YAP1_NCI-H2052_1523	CADM1	-172028	0	LOC283143	snoU13.422;CADM1
chr11_115595628_peak	chr11	115595628	115595628	NA	NA	peak_YAP1_NCI-H2052_4696	CADM1	-219953	0	NA	snoU13.422;CADM1
chr11_115764668_peak	chr11	115764668	115764668	NA	NA	peak_YAP1_NCI-H2052_7865	CADM1	-388993	0	NA	NA
chr11_115776237_peak	chr11	115776237	115776237	NA	NA	peak_YAP1_NCI-H2052_3763	CADM1	-400562	0	NA	NA
chr11_115790198_peak	chr11	115790198	115790198	NA	NA	peak_YAP1_NCI-H2052_5604	CADM1	-414523	0	LOC283143	NA
chr11_115795970_peak	chr11	115795970	115795970	NA	NA	peak_YAP1_NCI-H2052_5198	CADM1	-420295	0	LOC283143	CADM1
chr11_115812363_peak	chr11	115812363	115812363	NA	NA	peak_YAP1_NCI-H2052_10128	CADM1	-436688	0	NA	BUD13;snoU13.166;ZNF259;snoU13.422
chr11_116165588_peak	chr11	116165588	116165588	NA	NA	peak_YAP1_NCI-H2052_10729	BUD13	478116	0	NA	snoU13.166
chr11_116204137_peak	chr11	116204137	116204137	NA	NA	peak_YAP1_NCI-H2052_4102	BUD13	439567	0	NA	NA
chr11_11629434_peak	chr11	11629434	11629434	MACS_chipSampleRep0_VS_controlSampleRep0_YAPTAZ_peak_6891	NA	NA	GALNT18	14118	0	NA	RP11-483L5.1
chr11_11630458_peak	chr11	11630458	11630458	NA	NA	peak_YAP1_NCI-H2052_5790	GALNT18	13094	0	NA	RP11-483L5.1
chr11_116342479_peak	chr11	116342479	116342479	NA	peak_YAP1_SF268_179	peak_YAP1_NCI-H2052_4912	BUD13	301225	0	NA	snoU13.166
chr11_116429428_peak	chr11	116429428	116429428	NA	peak_YAP1_SF268_377	peak_YAP1_NCI-H2052_1722	BUD13	214276	0	NA	NA
chr11_116473015_peak	chr11	116473015	116473015	NA	peak_YAP1_SF268_410	peak_YAP1_NCI-H2052_10004	BUD13	170689	0	NA	PCSK7
chr11_116558321_peak	chr11	116558321	116558321	NA	peak_YAP1_SF268_445	NA	BUD13	85383	0	NA	BUD13
chr11_116680303_peak	chr11	116680303	116680303	NA	NA	peak_YAP1_NCI-H2052_15193	APOA4	13719	0	SIK3;PAFAH1B2	PCSK7;SCARNA11.2;BUD13;SIK3;APOA1;PAFAH1B2
chr11_116724480_peak	chr11	116724480	116724480	NA	NA	peak_YAP1_NCI-H2052_7138	APOA1	-15814	0	SIK3;PAFAH1B2;SIDT2	SCARNA11.2;ZNF259;APOA4;BUD13;SIK3;PCSK7;PAFAH1B2
chr11_116728861_peak	chr11	116728861	116728861	NA	NA	peak_YAP1_NCI-H2052_9024	APOA1	-20195	0	ZNF259;SIK3;PAFAH1B2;SIDT2	SCARNA11.2;ZNF259;APOA4;SIK3;PCSK7;AP006216.5;BUD13;APOA1;PAFAH1B2
chr11_116732496_peak	chr11	116732496	116732496	NA	NA	peak_YAP1_NCI-H2052_12792	APOA1	-23830	0	SIK3;PAFAH1B2;SIDT2	SCARNA11.2;PCSK7;SIK3;APOA1;APOA4;ZNF259;AP006216.5;PAFAH1B2;BUD13
chr11_116736593_peak	chr11	116736593	116736593	NA	NA	peak_YAP1_NCI-H2052_11231	SIK3	232560	0	BUD13;ZNF259;SIK3;PAFAH1B2	SCARNA11.2;APOA1;SIK3;ZNF259;PCSK7;BUD13;PAFAH1B2;APOA4
chr11_116742160_peak	chr11	116742160	116742160	NA	NA	peak_YAP1_NCI-H2052_10542	SIK3	226993	0	SIK3;PAFAH1B2	AP006216.5;SIK3;APOA1;BUD13;PCSK7;ZNF259;PAFAH1B2;SCARNA11.2;APOA4
chr11_116745173_peak	chr11	116745173	116745173	NA	NA	peak_YAP1_NCI-H2052_7332	SIK3	223980	0	SIK3;PAFAH1B2	AP006216.5;SIK3;APOA1;BUD13;PCSK7;ZNF259;PAFAH1B2;SCARNA11.2;APOA4
chr11_116831795_peak	chr11	116831795	116831795	NA	NA	peak_YAP1_NCI-H2052_14474	SIK3	137358	0	ZNF259;SIK3	PAFAH1B2;APOA1;BUD13;ZNF259;SIK3;PCSK7;APOA4
chr11_116855498_peak	chr11	116855498	116855498	MACS_chipSampleRep0_VS_controlSampleRep0_YAPTAZ_peak_8586	NA	peak_YAP1_NCI-H2052_1910	SIK3	113655	0	SIK3;PAFAH1B2	PAFAH1B2;ZNF259;PCSK7;APOA1;SIK3;APOA4;BUD13
chr11_116857409_peak	chr11	116857409	116857409	NA	NA	peak_YAP1_NCI-H2052_14148	SIK3	111744	0	ZNF259;SIK3;PAFAH1B2	PCSK7;SCARNA11.2;SIK3;PAFAH1B2;BUD13;ZNF259;APOA1
chr11_116882107_peak	chr11	116882107	116882107	NA	NA	peak_YAP1_NCI-H2052_13570	SIK3	87046	0	SIK3	PCSK7;ZNF259;SIK3;PAFAH1B2
chr11_116943426_peak	chr11	116943426	116943426	NA	NA	peak_YAP1_NCI-H2052_7407	SIK3	25727	0	SIK3;PAFAH1B2	APOA4;BUD13;PCSK7;SIK3;PAFAH1B2;ZNF259
chr11_117069868_peak	chr11	117069868	117069868	MACS_chipSampleRep0_VS_controlSampleRep0_YAPTAZ_peak_8592	NA	NA	TAGLN	-169	1	NA	NA
chr1_111734345_peak	chr1	111734345	111734345	NA	NA	peak_YAP1_NCI-H2052_15699	CHI3L2	-9048	0	NA	C1orf88;LRIF1;ATP5F1;CEPT1;OVGP1
chr11_117394590_peak	chr11	117394590	117394590	NA	NA	peak_YAP1_NCI-H2052_8671	DSCAML1	293650	0	NA	FXYD2;SCARNA11.2;DSCAML1;PCSK7
chr11_11770322_peak	chr11	11770322	11770322	MACS_chipSampleRep0_VS_controlSampleRep0_YAPTAZ_peak_6895	peak_YAP1_SF268_2410	NA	AC131935.1	-23065	0	EIF4G2	USP47
chr11_11770412_peak	chr11	11770412	11770412	NA	NA	peak_YAP1_NCI-H2052_52	AC131935.1	-23155	0	EIF4G2	USP47
chr1_111777062_peak	chr1	111777062	111777062	NA	NA	peak_YAP1_NCI-H2052_7009	CHI3L2	33669	0	NA	LRIF1;ATP5F1;C1orf162;RP4-773N10.6;CHI3L2;RP5-1125M8.2;C1orf88;DENND2D;CEPT1;OVGP1
chr11_118295793_peak	chr11	118295793	118295793	MACS_chipSampleRep0_VS_controlSampleRep0_YAPTAZ_peak_8605	peak_YAP1_SF268_152	NA	ATP5L	23924	0	ATP5L;TTC36	TTC36;PHLDB1;CD3D;AP002954.3;DDX6;ATP5L;CD3E;CXCR5;UPK2;HINFP;UBE4A;MPZL3;ARCN1;TMEM25
chr11_118306891_peak	chr11	118306891	118306891	NA	peak_YAP1_SF268_1375	NA	MLL	-314	1	NA	NA
chr11_118306977_peak	chr11	118306977	118306977	MACS_chipSampleRep0_VS_controlSampleRep0_YAPTAZ_peak_8607	NA	NA	MLL	-228	1	NA	NA
chr11_11835035_peak	chr11	11835035	11835035	NA	NA	peak_YAP1_NCI-H2052_5492	USP47	-27935	0	EIF4G2;ZBED5	RP11-483L5.1;MICALCL;MICAL2;GALNTL4;USP47;TEAD1
chr11_118368741_peak	chr11	118368741	118368741	NA	peak_YAP1_SF268_1787	NA	MLL	61536	0	TTC36	CD3E;RP11-770J1.4;ARCN1;ATP5L;TMEM25;PHLDB1;TTC36
chr11_118409705_peak	chr11	118409705	118409705	NA	peak_YAP1_SF268_77	peak_YAP1_NCI-H2052_6351	TMEM25	7949	0	ATP5L;TTC36;TMEM25;IFT46;ARCN1	CD3E;FXYD2;ARCN1;ATP5L;UBE4A;AP002954.3;PHLDB1;RP11-770J1.4;CD3D;UPK2
chr11_118486215_peak	chr11	118486215	118486215	MACS_chipSampleRep0_VS_controlSampleRep0_YAPTAZ_peak_8614	peak_YAP1_SF268_5	peak_YAP1_NCI-H2052_10855	PHLDB1	9060	0	ARCN1;PHLDB1;RPS25;TRAPPC4	RP11-110I1.12;HINFP;DPAGT1;CD3E;IL10RA;NLRX1;H2AFX;U6.612;FOXR1;ARCN1;TREH;RP11-770J1.4;UPK2;TMEM25;CXCR5;AP002954.3;TTC36
chr11_118493856_peak	chr11	118493856	118493856	MACS_chipSampleRep0_VS_controlSampleRep0_YAPTAZ_peak_8618	peak_YAP1_SF268_1163	NA	PHLDB1	16701	0	PHLDB1;RPS25;TRAPPC4	U6.612;TREH;TTC36;ATP5L;ARCN1;UPK2;CXCR5
chr11_118780086_peak	chr11	118780086	118780086	NA	peak_YAP1_SF268_645	NA	UPK2	-15787	0	DDX6	DDX6;TTC36;H2AFX;CXCR5;TREH;RP11-110I1.12;FOXR1;ABCG4
chr11_118781167_peak	chr11	118781167	118781167	MACS_chipSampleRep0_VS_controlSampleRep0_YAPTAZ_peak_8623	NA	NA	UPK2	-14706	0	DDX6	DDX6;TTC36;H2AFX;CXCR5;TREH;RP11-110I1.12;FOXR1;ABCG4
chr11_118781287_peak	chr11	118781287	118781287	NA	peak_YAP1_SF268_10	NA	UPK2	-14586	0	DDX6	DDX6;TTC36;H2AFX;CXCR5;TREH;RP11-110I1.12;FOXR1;ABCG4
chr11_118782782_peak	chr11	118782782	118782782	NA	peak_YAP1_SF268_222	peak_YAP1_NCI-H2052_12630	UPK2	-13091	0	DDX6	DDX6;TTC36;H2AFX;CXCR5;TREH;RP11-110I1.12;FOXR1;ABCG4
chr11_118783111_peak	chr11	118783111	118783111	MACS_chipSampleRep0_VS_controlSampleRep0_YAPTAZ_peak_8624	peak_YAP1_SF268_375	peak_YAP1_NCI-H2052_5357	UPK2	-12762	0	DDX6	DDX6;TTC36;H2AFX;CXCR5;TREH;RP11-110I1.12;FOXR1;ABCG4
chr11_118790817_peak	chr11	118790817	118790817	NA	NA	peak_YAP1_NCI-H2052_12556	UPK2	-5056	0	PHLDB1;DDX6;RPS25;TRAPPC4	NA
chr11_118809362_peak	chr11	118809362	118809362	NA	NA	peak_YAP1_NCI-H2052_11486	BCL9L	-13045	0	PHLDB1;DDX6	HINFP;RP11-110I1.11;NLRX1;RP11-110I1.12;H2AFX;RP11-770J1.4;FOXR1;TREH;SLC37A4;AP002954.3;PHLDB1;CXCR5;DDX6
chr11_118869811_peak	chr11	118869811	118869811	MACS_chipSampleRep0_VS_controlSampleRep0_YAPTAZ_peak_8635	peak_YAP1_SF268_335	peak_YAP1_NCI-H2052_9317	CCDC84	959	1	NA	NA
chr11_118891214_peak	chr11	118891214	118891214	NA	peak_YAP1_SF268_751	NA	RPS25	-1813	1	NA	NA
chr11_118894648_peak	chr11	118894648	118894648	NA	peak_YAP1_SF268_213	NA	RPS25	-5247	0	PHLDB1;DDX6;RPS25;TRAPPC4	NA
chr11_118972648_peak	chr11	118972648	118972648	MACS_chipSampleRep0_VS_controlSampleRep0_YAPTAZ_peak_8640	peak_YAP1_SF268_712	NA	C2CD2L	-260	1	NA	NA
chr11_118972904_peak	chr11	118972904	118972904	NA	peak_YAP1_SF268_333	NA	C2CD2L	-4	1	NA	NA
chr11_119089435_peak	chr11	119089435	119089435	NA	peak_YAP1_SF268_920	peak_YAP1_NCI-H2052_4913	CBL	12683	0	H2AFX;DPAGT1;CCDC153;CBL	FOXR1;U6.841;UPK2;NLRX1;DPAGT1;HINFP;H2AFX;PDZD3;C1QTNF5/MFRP;ABCG4
chr11_119100574_peak	chr11	119100574	119100574	NA	peak_YAP1_SF268_545	NA	CBL	23822	0	H2AFX;DPAGT1;HINFP;NLRX1;CCDC153;CBL	C1QTNF5/MFRP;FOXR1;CXCR5;RP11-196E1.3;RP11-770J1.4;NLRX1;ABCG4;H2AFX;PDZD3;U6.841;RP11-110I1.6;HINFP;DPAGT1
chr11_119186323_peak	chr11	119186323	119186323	MACS_chipSampleRep0_VS_controlSampleRep0_YAPTAZ_peak_8649	peak_YAP1_SF268_32	NA	MCAM	5476	0	H2AFX;DPAGT1;HINFP;CCDC153;CBL	NA
chr11_119231853_peak	chr11	119231853	119231853	NA	NA	peak_YAP1_NCI-H2052_8441	MFRP	-14470	0	USP2	RP11-196E1.3;H2AFX;DDX6;DPAGT1;FOXR1;RP11-334E6.3;NLRX1;THY1;ABCG4;PDZD3;U6.1;HINFP
chr11_119288193_peak	chr11	119288193	119288193	NA	peak_YAP1_SF268_50	peak_YAP1_NCI-H2052_9112	THY1	7502	0	NA	NLRX1;TRIM29;RP11-196E1.3;DPAGT1;H2AFX;ABCG4;HINFP;RP11-334E6.3;C1QTNF5/MFRP;U6.1
chr11_119288579_peak	chr11	119288579	119288579	NA	peak_YAP1_SF268_20	peak_YAP1_NCI-H2052_7049	THY1	7116	0	NA	NLRX1;TRIM29;RP11-196E1.3;DPAGT1;H2AFX;ABCG4;HINFP;RP11-334E6.3;C1QTNF5/MFRP;U6.1
chr11_119303512_peak	chr11	119303512	119303512	NA	NA	peak_YAP1_NCI-H2052_9211	THY1	-7817	0	NA	H2AFX;C1QTNF5/MFRP;RP11-334E6.3;RP11-196E1.3;U6.1;NLRX1
chr11_119331513_peak	chr11	119331513	119331513	NA	NA	peak_YAP1_NCI-H2052_9573	THY1	-35818	0	RNF26;USP2	NLRX1;RP11-196E1.3;TMEM136;ARHGEF12;C1QTNF5/MFRP;U6.1;PDZD3
chr11_119341298_peak	chr11	119341298	119341298	NA	NA	peak_YAP1_NCI-H2052_11977	THY1	-45603	0	RNF26;USP2	TRIM29;H2AFX;U6.1;NLRX1;UPK2;RP11-334E6.3;THY1;RP11-196E1.3;C1QTNF5/MFRP
chr11_11938637_peak	chr11	11938637	11938637	NA	NA	peak_YAP1_NCI-H2052_6257	USP47	75667	0	NA	RP11-483L5.1;RP11-567I13.1;SNORD97;USP47;MICALCL
chr11_119422609_peak	chr11	119422609	119422609	NA	peak_YAP1_SF268_80	NA	THY1	-126914	0	NA	RP11-196E1.3;NLRX1;H2AFX;RP11-334E6.3;U6.1;C1QTNF5/MFRP;THY1
chr11_119454981_peak	chr11	119454981	119454981	MACS_chipSampleRep0_VS_controlSampleRep0_YAPTAZ_peak_8663	peak_YAP1_SF268_202	peak_YAP1_NCI-H2052_12931	PVRL1	144813	0	NA	NLRX1;CTD-2523D13.1;U6.1;THY1;RP11-831A10.1;RP11-196E1.3
chr11_119465590_peak	chr11	119465590	119465590	MACS_chipSampleRep0_VS_controlSampleRep0_YAPTAZ_peak_8665	peak_YAP1_SF268_1550	peak_YAP1_NCI-H2052_3250	PVRL1	134204	0	NA	RP11-831A10.1;U6.1;TRIM29
chr11_119469523_peak	chr11	119469523	119469523	MACS_chipSampleRep0_VS_controlSampleRep0_YAPTAZ_peak_8667	peak_YAP1_SF268_133	peak_YAP1_NCI-H2052_1611	PVRL1	130271	0	NA	RP11-831A10.1;U6.1;TRIM29
chr11_119486435_peak	chr11	119486435	119486435	NA	NA	peak_YAP1_NCI-H2052_7628	PVRL1	113359	0	NA	RP11-831A10.1;NLRX1;U6.1;CTD-2523D13.1;C1QTNF5/MFRP;THY1
chr11_11967895_peak	chr11	11967895	11967895	NA	NA	peak_YAP1_NCI-H2052_12631	USP47	104925	0	NA	ZBED5;MICAL2;TEAD1;RP11-265D17.2;USP47
chr11_11998986_peak	chr11	11998986	11998986	MACS_chipSampleRep0_VS_controlSampleRep0_YAPTAZ_peak_6902	peak_YAP1_SF268_1073	peak_YAP1_NCI-H2052_1874	DKK3	32330	0	EIF4G2;ZBED5;DKK3	ZBED5;SCARNA16.2;DKK3;MICALCL;MICAL2;USP47
chr11_12006998_peak	chr11	12006998	12006998	MACS_chipSampleRep0_VS_controlSampleRep0_YAPTAZ_peak_6906	NA	peak_YAP1_NCI-H2052_4809	DKK3	24318	0	EIF4G2;ZBED5;DKK3	ZBED5;SCARNA16.2;DKK3;MICALCL;MICAL2;USP47
chr11_12009894_peak	chr11	12009894	12009894	NA	NA	peak_YAP1_NCI-H2052_15274	DKK3	21422	0	EIF4G2;ZBED5;DKK3	ZBED5;SCARNA16.2;DKK3;MICALCL;MICAL2;USP47
chr11_12014164_peak	chr11	12014164	12014164	MACS_chipSampleRep0_VS_controlSampleRep0_YAPTAZ_peak_6909	NA	NA	DKK3	17152	0	EIF4G2;ZBED5;DKK3	USP47;MICALCL;MICAL2
chr11_120197152_peak	chr11	120197152	120197152	NA	NA	peak_YAP1_NCI-H2052_9531	TMEM136	1314	1	NA	NA
chr11_12020141_peak	chr11	12020141	12020141	NA	NA	peak_YAP1_NCI-H2052_11536	DKK3	11175	0	ZBED5	USP47;MICAL2
chr11_120202520_peak	chr11	120202520	120202520	MACS_chipSampleRep0_VS_controlSampleRep0_YAPTAZ_peak_8677	peak_YAP1_SF268_360	peak_YAP1_NCI-H2052_2097	ARHGEF12	-5267	0	OAF;ARHGEF12	NA
chr11_120206856_peak	chr11	120206856	120206856	MACS_chipSampleRep0_VS_controlSampleRep0_YAPTAZ_peak_8679	peak_YAP1_SF268_1788	NA	ARHGEF12	-931	1	NA	NA
chr11_120263718_peak	chr11	120263718	120263718	MACS_chipSampleRep0_VS_controlSampleRep0_YAPTAZ_peak_8682	NA	NA	ARHGEF12	55931	0	ARHGEF12	TECTA;ARHGEF12;TMEM136;GRIK4
chr11_120269054_peak	chr11	120269054	120269054	NA	NA	peak_YAP1_NCI-H2052_14475	ARHGEF12	61267	0	ARHGEF12	TMEM136;ARHGEF12;TRIM29
chr11_120271687_peak	chr11	120271687	120271687	NA	NA	peak_YAP1_NCI-H2052_13747	ARHGEF12	63900	0	ARHGEF12	ARHGEF12;TMEM136;POU2F3
chr11_120284363_peak	chr11	120284363	120284363	NA	peak_YAP1_SF268_2095	peak_YAP1_NCI-H2052_9025	ARHGEF12	76576	0	ARHGEF12	ARHGEF12;TMEM136
chr11_120302962_peak	chr11	120302962	120302962	NA	peak_YAP1_SF268_1299	peak_YAP1_NCI-H2052_5906	ARHGEF12	95175	0	ARHGEF12	ARHGEF12;TMEM136
chr11_120388303_peak	chr11	120388303	120388303	MACS_chipSampleRep0_VS_controlSampleRep0_YAPTAZ_peak_8684	NA	NA	GRIK4	5835	0	NA	TECTA;ARHGEF12
chr11_120437068_peak	chr11	120437068	120437068	MACS_chipSampleRep0_VS_controlSampleRep0_YAPTAZ_peak_8689	NA	peak_YAP1_NCI-H2052_5978	GRIK4	54600	0	NA	TECTA;TMEM136;TBCEL;GRIK4;RP11-640N11.2;ARHGEF12
chr11_12051758_peak	chr11	12051758	12051758	MACS_chipSampleRep0_VS_controlSampleRep0_YAPTAZ_peak_6912	NA	NA	DKK3	-20442	0	DKK3	MICAL2;DKK3;MICALCL
chr11_120581295_peak	chr11	120581295	120581295	MACS_chipSampleRep0_VS_controlSampleRep0_YAPTAZ_peak_8693	NA	peak_YAP1_NCI-H2052_3113	GRIK4	198827	0	NA	GRIK4;RP11-640N11.2;ARHGEF12
chr11_12064008_peak	chr11	12064008	12064008	MACS_chipSampleRep0_VS_controlSampleRep0_YAPTAZ_peak_6913	peak_YAP1_SF268_482	peak_YAP1_NCI-H2052_625	DKK3	-32692	0	DKK3	SCARNA16.2;TEAD1;USP47;MICALCL;RP11-265D17.2;MICAL2
chr11_12065689_peak	chr11	12065689	12065689	MACS_chipSampleRep0_VS_controlSampleRep0_YAPTAZ_peak_6915	peak_YAP1_SF268_280	peak_YAP1_NCI-H2052_571	DKK3	-34373	0	DKK3	SCARNA16.2;TEAD1;USP47;MICALCL;RP11-265D17.2;MICAL2
chr11_120678415_peak	chr11	120678415	120678415	NA	NA	peak_YAP1_NCI-H2052_11232	GRIK4	295947	0	NA	ARHGEF12;TECTA;TMEM136;RP11-640N11.2
chr11_120734217_peak	chr11	120734217	120734217	NA	NA	peak_YAP1_NCI-H2052_8920	GRIK4	351749	0	NA	TMEM136;ARHGEF12;RP11-640N11.2
chr1_112084619_peak	chr1	112084619	112084619	MACS_chipSampleRep0_VS_controlSampleRep0_YAPTAZ_peak_2189	NA	NA	RAP1A	-221	1	NA	NA
chr11_12087932_peak	chr11	12087932	12087932	MACS_chipSampleRep0_VS_controlSampleRep0_YAPTAZ_peak_6917	peak_YAP1_SF268_102	peak_YAP1_NCI-H2052_181	MICAL2	-27611	0	DKK3;MICAL2	MICAL2;MICALCL
chr1_112095976_peak	chr1	112095976	112095976	MACS_chipSampleRep0_VS_controlSampleRep0_YAPTAZ_peak_2190	NA	peak_YAP1_NCI-H2052_7333	ADORA3	10608	0	NA	C1orf162;ATP5F1;OVGP1;DDX20
chr11_12098160_peak	chr11	12098160	12098160	MACS_chipSampleRep0_VS_controlSampleRep0_YAPTAZ_peak_6920	peak_YAP1_SF268_653	peak_YAP1_NCI-H2052_1218	MICAL2	-17383	0	DKK3	USP47;TEAD1;MICAL2;MICALCL;DKK3
chr11_121000865_peak	chr11	121000865	121000865	MACS_chipSampleRep0_VS_controlSampleRep0_YAPTAZ_peak_8696	NA	NA	TECTA	28983	0	NA	ARHGEF12;TMEM136;TECTA;GRIK4;TBCEL;SC5DL
chr11_12101858_peak	chr11	12101858	12101858	MACS_chipSampleRep0_VS_controlSampleRep0_YAPTAZ_peak_6922	peak_YAP1_SF268_942	peak_YAP1_NCI-H2052_2339	MICAL2	-13685	0	NA	NA
chr11_12108032_peak	chr11	12108032	12108032	MACS_chipSampleRep0_VS_controlSampleRep0_YAPTAZ_peak_6923	peak_YAP1_SF268_1567	peak_YAP1_NCI-H2052_3915	MICAL2	-7511	0	DKK3;MICAL2	RP11-265D17.2
chr11_12112029_peak	chr11	12112029	12112029	NA	NA	peak_YAP1_NCI-H2052_11289	MICAL2	-3514	0	DKK3;MICAL2	PARVA;USP47;RP11-265D17.2
chr11_12112396_peak	chr11	12112396	12112396	NA	NA	peak_YAP1_NCI-H2052_11843	MICAL2	-3147	0	DKK3;MICAL2	PARVA;USP47;RP11-265D17.2
chr11_121335552_peak	chr11	121335552	121335552	NA	NA	peak_YAP1_NCI-H2052_7375	SORL1	12640	0	NA	RP11-640N11.2;TECTA;SC5DL
chr11_121337462_peak	chr11	121337462	121337462	MACS_chipSampleRep0_VS_controlSampleRep0_YAPTAZ_peak_8700	NA	peak_YAP1_NCI-H2052_4484	SORL1	14550	0	NA	RP11-640N11.2;TECTA;SC5DL
chr11_121391169_peak	chr11	121391169	121391169	NA	NA	peak_YAP1_NCI-H2052_3978	SORL1	68257	0	NA	TECTA;SORL1
chr11_121466675_peak	chr11	121466675	121466675	NA	NA	peak_YAP1_NCI-H2052_728	SORL1	143763	0	NA	RP11-716H6.1;SORL1;SC5DL
chr1_112147793_peak	chr1	112147793	112147793	MACS_chipSampleRep0_VS_controlSampleRep0_YAPTAZ_peak_2193	NA	NA	RAP1A	62953	0	RAP1A	ATP5F1;OVGP1;DDX20;C1orf162;ADORA3
chr11_121505804_peak	chr11	121505804	121505804	NA	NA	peak_YAP1_NCI-H2052_15490	SORL1	182892	0	NA	TECTA
chr11_121526452_peak	chr11	121526452	121526452	NA	NA	peak_YAP1_NCI-H2052_12335	SORL1	203540	0	NA	RP11-716H6.2;AP001924.1/BLID
chr11_12165196_peak	chr11	12165196	12165196	NA	peak_YAP1_SF268_1884	NA	MICAL2	49653	0	DKK3;MICAL2	MICALCL;USP47;MICAL2;RP11-265D17.2
chr11_121699951_peak	chr11	121699951	121699951	NA	NA	peak_YAP1_NCI-H2052_4253	BLID	286972	0	NA	RP11-716H6.1;AP001924.1/BLID
chr11_121712640_peak	chr11	121712640	121712640	NA	NA	peak_YAP1_NCI-H2052_4355	BLID	274283	0	NA	RP11-716H6.2
chr11_121763226_peak	chr11	121763226	121763226	NA	NA	peak_YAP1_NCI-H2052_12409	BLID	223697	0	NA	RP11-716H6.2
chr11_121766884_peak	chr11	121766884	121766884	NA	NA	peak_YAP1_NCI-H2052_3654	BLID	220039	0	NA	RP11-716H6.1
chr11_121803595_peak	chr11	121803595	121803595	NA	NA	peak_YAP1_NCI-H2052_7334	BLID	183328	0	NA	RP11-716H6.1
chr11_121808020_peak	chr11	121808020	121808020	NA	NA	peak_YAP1_NCI-H2052_4868	BLID	178903	0	NA	RP11-716H6.1;AP001924.1/BLID
chr11_121836186_peak	chr11	121836186	121836186	NA	NA	peak_YAP1_NCI-H2052_4788	BLID	150737	0	NA	AP001924.1/BLID
chr11_12185858_peak	chr11	12185858	12185858	NA	NA	peak_YAP1_NCI-H2052_7866	MICAL2	70315	0	MICAL2	MICAL2;RP11-265D17.2
chr11_12188837_peak	chr11	12188837	12188837	MACS_chipSampleRep0_VS_controlSampleRep0_YAPTAZ_peak_6929	NA	peak_YAP1_NCI-H2052_1923	MICAL2	73294	0	MICAL2	MICAL2;RP11-265D17.2
chr1_11218884_peak	chr1	11218884	11218884	NA	NA	peak_YAP1_NCI-H2052_5829	MTOR	103680	0	EXOSC10	C1orf127;AGTRAP;LZIC;snoU13.128;ANGPTL7;RP4-635E18.6;SRM;U6.702;TARDBP
chr11_121906924_peak	chr11	121906924	121906924	NA	NA	peak_YAP1_NCI-H2052_8981	BLID	79999	0	NA	BSX;RP11-716H6.1;MIR125B1;AP001924.1/BLID
chr11_121909479_peak	chr11	121909479	121909479	NA	peak_YAP1_SF268_569	peak_YAP1_NCI-H2052_195	BLID	77444	0	NA	BSX;RP11-716H6.1;MIR125B1;AP001924.1/BLID
chr11_121916120_peak	chr11	121916120	121916120	NA	NA	peak_YAP1_NCI-H2052_3979	BLID	70803	0	NA	MIR125B1
chr11_121956181_peak	chr11	121956181	121956181	NA	NA	peak_YAP1_NCI-H2052_10543	BLID	30742	0	NA	RP11-716H6.2;AP001924.1/BLID;RP11-716H6.1
chr11_121966890_peak	chr11	121966890	121966890	NA	NA	peak_YAP1_NCI-H2052_5302	BLID	20033	0	LOC399959	RP11-716H6.2;AP001924.1/BLID;MIRLET7A2
chr11_12197635_peak	chr11	12197635	12197635	MACS_chipSampleRep0_VS_controlSampleRep0_YAPTAZ_peak_6931	NA	peak_YAP1_NCI-H2052_3944	MICAL2	82092	0	NA	MICAL2
chr11_122007954_peak	chr11	122007954	122007954	MACS_chipSampleRep0_VS_controlSampleRep0_YAPTAZ_peak_8703	NA	peak_YAP1_NCI-H2052_4063	BLID	-21031	0	NA	RP11-716H6.1;MIR125B1
chr11_122011434_peak	chr11	122011434	122011434	MACS_chipSampleRep0_VS_controlSampleRep0_YAPTAZ_peak_8704	NA	peak_YAP1_NCI-H2052_2671	BLID	-24511	0	NA	RP11-716H6.2;AP001924.1/BLID;MIR125B1
chr11_12202586_peak	chr11	12202586	12202586	NA	peak_YAP1_SF268_862	NA	MICAL2	87043	0	NA	MICAL2
chr11_122034312_peak	chr11	122034312	122034312	MACS_chipSampleRep0_VS_controlSampleRep0_YAPTAZ_peak_8706	NA	peak_YAP1_NCI-H2052_1882	BLID	-47389	0	LOC399959	AP001924.1/BLID;RP11-716H6.1;MIR125B1
chr11_122041747_peak	chr11	122041747	122041747	NA	NA	peak_YAP1_NCI-H2052_14403	BLID	-54824	0	LOC399959	RP11-716H6.1;MIRLET7A2;AP001924.1/BLID;MIR125B1
chr11_12204318_peak	chr11	12204318	12204318	MACS_chipSampleRep0_VS_controlSampleRep0_YAPTAZ_peak_6935	peak_YAP1_SF268_2038	peak_YAP1_NCI-H2052_4021	MICAL2	88775	0	NA	MICAL2
chr11_12204808_peak	chr11	12204808	12204808	NA	NA	peak_YAP1_NCI-H2052_2039	MICAL2	89265	0	NA	MICAL2
chr11_122051304_peak	chr11	122051304	122051304	NA	NA	peak_YAP1_NCI-H2052_5273	BLID	-64381	0	LOC399959	RP11-716H6.2;MIR100;AP001924.1/BLID;MIR125B1;MIRLET7A2
chr11_122057357_peak	chr11	122057357	122057357	NA	NA	peak_YAP1_NCI-H2052_3764	BLID	-70434	0	NA	RP11-716H6.1;MIRLET7A2;AP001924.1/BLID;RP11-716H6.2
chr11_122060098_peak	chr11	122060098	122060098	MACS_chipSampleRep0_VS_controlSampleRep0_YAPTAZ_peak_8711	NA	peak_YAP1_NCI-H2052_344	BLID	-73175	0	NA	RP11-716H6.1;MIRLET7A2;AP001924.1/BLID;RP11-716H6.2
chr11_122067978_peak	chr11	122067978	122067978	MACS_chipSampleRep0_VS_controlSampleRep0_YAPTAZ_peak_8712	NA	peak_YAP1_NCI-H2052_539	BLID	-81055	0	NA	RP11-716H6.1;CRTAM;AP001924.1/BLID;RP11-716H6.2;MIR100
chr11_122079049_peak	chr11	122079049	122079049	NA	NA	peak_YAP1_NCI-H2052_14323	BLID	-92126	0	NA	RP11-716H6.1;MIR100;OR6M1;RP11-716H6.2;MIR125B1;AP001924.1/BLID
chr11_122086146_peak	chr11	122086146	122086146	NA	NA	peak_YAP1_NCI-H2052_6970	BLID	-99223	0	NA	RP11-716H6.1;RP11-716H6.2;MIR100;AP001924.1/BLID
chr11_122138446_peak	chr11	122138446	122138446	NA	NA	peak_YAP1_NCI-H2052_10303	BLID	-151523	0	NA	CRTAM;RP11-716H6.2;RP11-716H6.1
chr11_122215230_peak	chr11	122215230	122215230	NA	NA	peak_YAP1_NCI-H2052_2868	BLID	-228307	0	NA	AP001924.1/BLID;RP11-716H6.1;RP11-716H6.2
chr11_12222207_peak	chr11	12222207	12222207	MACS_chipSampleRep0_VS_controlSampleRep0_YAPTAZ_peak_6937	peak_YAP1_SF268_475	NA	MICAL2	106664	0	MICAL2	USP47;TEAD1;ARNTL;MICAL2;RP11-265D17.2
chr11_12222569_peak	chr11	12222569	12222569	NA	peak_YAP1_SF268_573	peak_YAP1_NCI-H2052_6286	MICAL2	107026	0	MICAL2	USP47;TEAD1;ARNTL;MICAL2;RP11-265D17.2
chr11_12222938_peak	chr11	12222938	12222938	NA	peak_YAP1_SF268_455	NA	MICAL2	107395	0	MICAL2	USP47;TEAD1;ARNTL;MICAL2;RP11-265D17.2
chr11_12241500_peak	chr11	12241500	12241500	MACS_chipSampleRep0_VS_controlSampleRep0_YAPTAZ_peak_6942	NA	peak_YAP1_NCI-H2052_12632	MICAL2	125957	0	MICAL2	MICALCL;RP11-265D17.2;USP47;MICAL2
chr11_12244006_peak	chr11	12244006	12244006	MACS_chipSampleRep0_VS_controlSampleRep0_YAPTAZ_peak_6943	NA	NA	MICAL2	128463	0	MICAL2	RP11-265D17.2;MICAL2
chr11_12246320_peak	chr11	12246320	12246320	MACS_chipSampleRep0_VS_controlSampleRep0_YAPTAZ_peak_6944	NA	NA	MICAL2	130777	0	MICAL2	RP11-265D17.2;MICAL2
chr11_122503343_peak	chr11	122503343	122503343	NA	NA	peak_YAP1_NCI-H2052_10232	UBASH3B	-23040	0	UBASH3B	RP11-716H6.2;RP11-716H6.1;CLMP;UBASH3B;snoU13.386;C11orf63;CRTAM
chr11_122513262_peak	chr11	122513262	122513262	MACS_chipSampleRep0_VS_controlSampleRep0_YAPTAZ_peak_8714	peak_YAP1_SF268_18	peak_YAP1_NCI-H2052_290	UBASH3B	-13121	0	UBASH3B	C11orf63;BSX;CLMP;RP11-716H6.1;CRTAM;snoU13.386
chr11_122532482_peak	chr11	122532482	122532482	NA	peak_YAP1_SF268_151	NA	UBASH3B	6099	0	NA	BSX;C11orf63;snoU13.386;CRTAM;U4.8
chr11_12254646_peak	chr11	12254646	12254646	MACS_chipSampleRep0_VS_controlSampleRep0_YAPTAZ_peak_6945	NA	peak_YAP1_NCI-H2052_8352	MICAL2	139103	0	MICAL2	USP47;MICAL2
chr11_122577613_peak	chr11	122577613	122577613	NA	peak_YAP1_SF268_1143	peak_YAP1_NCI-H2052_2595	UBASH3B	51230	0	UBASH3B	CRTAM;RP11-716H6.2;UBASH3B;C11orf63;BSX
chr11_122579861_peak	chr11	122579861	122579861	NA	peak_YAP1_SF268_240	peak_YAP1_NCI-H2052_9726	UBASH3B	53478	0	UBASH3B	CRTAM;RP11-716H6.2;UBASH3B;C11orf63;BSX
chr11_122619947_peak	chr11	122619947	122619947	NA	peak_YAP1_SF268_142	peak_YAP1_NCI-H2052_9113	UBASH3B	93564	0	NA	RP11-716H6.1;UBASH3B;snoU13.386;C11orf63;CRTAM;U4.8
chr11_122768732_peak	chr11	122768732	122768732	NA	peak_YAP1_SF268_1516	NA	C11orf63	15341	0	NA	CTD-2216M2.1;CRTAM;snoU13.386;BSX;SNORD14E
chr1_112286429_peak	chr1	112286429	112286429	NA	NA	peak_YAP1_NCI-H2052_6715	DDX20	-11438	0	NA	ATP5F1;OVGP1;KCND3-AS1;DENND2D;CHI3L2;snoU13.232;ST7L;C1orf162;U6.219
chr11_122989501_peak	chr11	122989501	122989501	NA	NA	peak_YAP1_NCI-H2052_6716	CLMP	76488	0	ASAM	CTD-2216M2.1;BSX;CLMP;AP000783.1
chr11_123044230_peak	chr11	123044230	123044230	NA	NA	peak_YAP1_NCI-H2052_2574	CLMP	21759	0	NA	CLMP;BSX
chr11_123045586_peak	chr11	123045586	123045586	NA	NA	peak_YAP1_NCI-H2052_1100	CLMP	20403	0	NA	CLMP;BSX
chr11_12306907_peak	chr11	12306907	12306907	NA	NA	peak_YAP1_NCI-H2052_4637	MICALCL	9280	0	DKK3;MICAL2	RP11-265D17.2;MICAL2
chr11_12308673_peak	chr11	12308673	12308673	MACS_chipSampleRep0_VS_controlSampleRep0_YAPTAZ_peak_6948	peak_YAP1_SF268_2082	peak_YAP1_NCI-H2052_6085	MICALCL	11046	0	DKK3;MICAL2	RP11-265D17.2;MICAL2
chr11_123089307_peak	chr11	123089307	123089307	NA	NA	peak_YAP1_NCI-H2052_3477	CLMP	-23318	0	NA	BSX;AP000783.1;CRTAM;C11orf63;CTD-2216M2.1;CLMP
chr11_123102166_peak	chr11	123102166	123102166	NA	NA	peak_YAP1_NCI-H2052_15384	CLMP	-36177	0	NA	SCN3B;CLMP;CTD-2216M2.1
chr1_112319192_peak	chr1	112319192	112319192	NA	peak_YAP1_SF268_2121	NA	FAM212B	-20746	0	NA	KCND3;ATP5F1;KCND3-AS1;CTTNBP2NL;C1orf88;DDX20;C1orf162;OVGP1
chr1_112321246_peak	chr1	112321246	112321246	NA	peak_YAP1_SF268_100	NA	FAM212B	-22800	0	NA	KCND3;ATP5F1;KCND3-AS1;CTTNBP2NL;C1orf88;DDX20;C1orf162;OVGP1
chr1_112321381_peak	chr1	112321381	112321381	MACS_chipSampleRep0_VS_controlSampleRep0_YAPTAZ_peak_2196	NA	NA	FAM212B	-22935	0	NA	KCND3;ATP5F1;KCND3-AS1;CTTNBP2NL;C1orf88;DDX20;C1orf162;OVGP1
chr11_123300223_peak	chr11	123300223	123300223	NA	NA	peak_YAP1_NCI-H2052_8812	GRAMD1B	-96121	0	NA	NA
chr11_123414444_peak	chr11	123414444	123414444	NA	NA	peak_YAP1_NCI-H2052_15194	GRAMD1B	18100	0	NA	SCN3B;CLMP;OR8B12;AP000783.1;CTD-2216M2.1
chr11_123417389_peak	chr11	123417389	123417389	NA	NA	peak_YAP1_NCI-H2052_6577	GRAMD1B	21045	0	NA	AP000783.1;SCN3B;C11orf63;GRAMD1B
chr11_123693493_peak	chr11	123693493	123693493	NA	NA	peak_YAP1_NCI-H2052_11537	OR6M1	-16398	0	NA	TMEM225;ZNF202;OR10S1;SCN3B;OR6T1;OR8D4;OR6X1
chr11_123844732_peak	chr11	123844732	123844732	NA	NA	peak_YAP1_NCI-H2052_8072	OR10S1	3756	0	NA	NA
chr11_12399090_peak	chr11	12399090	12399090	MACS_chipSampleRep0_VS_controlSampleRep0_YAPTAZ_peak_6951	peak_YAP1_SF268_1604	NA	PARVA	358	1	NA	NA
chr11_124155665_peak	chr11	124155665	124155665	NA	NA	peak_YAP1_NCI-H2052_10005	OR8D1	25068	0	NA	VWA5A;OR8B12;ROBO4;PANX3;TMEM225;SPA17;OR6M1;OR8D1
chr11_12419765_peak	chr11	12419765	12419765	NA	NA	peak_YAP1_NCI-H2052_4022	PARVA	21033	0	NA	RP11-47J17.3;TEAD1;MICAL2;PARVA
chr11_124275694_peak	chr11	124275694	124275694	NA	NA	peak_YAP1_NCI-H2052_10909	OR8B3	-8430	0	NA	NA
chr11_12433543_peak	chr11	12433543	12433543	MACS_chipSampleRep0_VS_controlSampleRep0_YAPTAZ_peak_6952	NA	peak_YAP1_NCI-H2052_5907	PARVA	34811	0	PARVA	TEAD1;PARVA;RP11-47J17.3
chr11_124472306_peak	chr11	124472306	124472306	NA	NA	peak_YAP1_NCI-H2052_14897	PANX3	-9080	0	NA	ROBO3;RP11-664I21.5;SPA17;NRGN;RP11-664I21.6;ROBO4;U6.892;CCDC15;RP11-687M24.6;OR6M1;OR8A1;OR8B4;OR8B12;OR8B8
chr11_124478247_peak	chr11	124478247	124478247	NA	NA	peak_YAP1_NCI-H2052_13571	PANX3	-3139	0	NA	RP11-677M14.2-001;NRGN;RP11-664I21.6;OR8B8;RP11-677M14.7;ROBO3;OR8A1;OR8B12;SPA17
chr11_124586679_peak	chr11	124586679	124586679	NA	NA	peak_YAP1_NCI-H2052_7756	SIAE	-21076	0	SIAE;SPA17;NRGN	ROBO3;NRGN;HEPACAM;CCDC15;PANX3;ROBO4;RP11-664I21.6;OR8B12;SPA17;SIAE;RP11-677M14.7;RP11-677M14.2-001
chr11_124617182_peak	chr11	124617182	124617182	MACS_chipSampleRep0_VS_controlSampleRep0_YAPTAZ_peak_8738	NA	NA	VSIG2	4952	0	SIAE;SPA17	NA
chr11_124624622_peak	chr11	124624622	124624622	MACS_chipSampleRep0_VS_controlSampleRep0_YAPTAZ_peak_8741	NA	NA	VSIG2	-2488	0	SIAE;SPA17	NA
chr11_124640253_peak	chr11	124640253	124640253	MACS_chipSampleRep0_VS_controlSampleRep0_YAPTAZ_peak_8746	NA	peak_YAP1_NCI-H2052_11115	ESAM	-8067	0	SIAE;SPA17	ROBO3;RP11-664I21.5;SIAE;OR8B4;HEPACAM;U6.892;U6.847;RP11-687M24.4;OR8B12;SPA17;NRGN;RP11-677M14.7;ROBO4;RP11-664I21.6
chr11_124768438_peak	chr11	124768438	124768438	NA	NA	peak_YAP1_NCI-H2052_11721	ROBO4	-42	1	NA	NA
chr11_124768812_peak	chr11	124768812	124768812	NA	NA	peak_YAP1_NCI-H2052_13179	ROBO4	-416	1	NA	NA
chr11_124770600_peak	chr11	124770600	124770600	NA	NA	peak_YAP1_NCI-H2052_9415	ROBO4	-2204	0	SIAE;SPA17;CCDC15;TMEM218	NA
chr11_124805084_peak	chr11	124805084	124805084	MACS_chipSampleRep0_VS_controlSampleRep0_YAPTAZ_peak_8754	NA	peak_YAP1_NCI-H2052_2922	HEPACAM	1224	1	NA	NA
chr11_124939989_peak	chr11	124939989	124939989	MACS_chipSampleRep0_VS_controlSampleRep0_YAPTAZ_peak_8755	NA	NA	SLC37A2	7026	0	NA	RP11-677M14.2-001;RP11-687M24.6;ROBO4;HEPACAM;RP11-664I21.6;ROBO3;TMEM218;RP11-687M24.4;CCDC15;RP11-677M14.7
chr11_124949067_peak	chr11	124949067	124949067	MACS_chipSampleRep0_VS_controlSampleRep0_YAPTAZ_peak_8758	NA	NA	SLC37A2	16104	0	TMEM218	RP11-687M24.6;ROBO3;NRGN;HEPACAM;RP11-664I21.6;U6.847;CCDC15;RP11-687M24.4;TMEM218;U6.892;PKNOX2
chr11_124953111_peak	chr11	124953111	124953111	MACS_chipSampleRep0_VS_controlSampleRep0_YAPTAZ_peak_8759	NA	NA	SLC37A2	20148	0	TMEM218	RP11-687M24.6;ROBO3;NRGN;HEPACAM;RP11-664I21.6;U6.847;CCDC15;RP11-687M24.4;TMEM218;U6.892;PKNOX2
chr11_125260949_peak	chr11	125260949	125260949	NA	NA	peak_YAP1_NCI-H2052_3461	PKNOX2	226366	0	TMEM218	U6.892;SLC37A2;CCDC15;STT3A;PUS3;RP11-687M24.4;RP11-687M24.6;PKNOX2
chr11_125384378_peak	chr11	125384378	125384378	NA	NA	peak_YAP1_NCI-H2052_7825	FEZ1	-18165	0	EI24;STT3A	RP11-50B3.4;STT3A;U6.847;CHEK1;EI24
chr11_125384627_peak	chr11	125384627	125384627	NA	NA	peak_YAP1_NCI-H2052_7335	FEZ1	-18414	0	EI24;STT3A	RP11-50B3.4;STT3A;U6.847;CHEK1;EI24
chr11_12561367_peak	chr11	12561367	12561367	NA	NA	peak_YAP1_NCI-H2052_11176	TEAD1	-134602	0	NA	SCARNA16.2;TEAD1;PARVA
chr11_12562697_peak	chr11	12562697	12562697	NA	peak_YAP1_SF268_1593	peak_YAP1_NCI-H2052_6528	TEAD1	-133272	0	NA	SCARNA16.2;TEAD1;PARVA
chr11_125642910_peak	chr11	125642910	125642910	NA	NA	peak_YAP1_NCI-H2052_5464	PATE2	5804	0	NA	PATE4;U6.847;RP11-50B3.4;U6.892;RP11-687M24.6;FOXRED1;PATE1
chr11_125647417_peak	chr11	125647417	125647417	NA	NA	peak_YAP1_NCI-H2052_7336	PATE2	1297	1	NA	NA
chr11_12578530_peak	chr11	12578530	12578530	NA	peak_YAP1_SF268_1093	peak_YAP1_NCI-H2052_5058	TEAD1	-117439	0	TEAD1	RP11-47J17.2;TEAD1;SCARNA16.2
chr11_12591150_peak	chr11	12591150	12591150	NA	NA	peak_YAP1_NCI-H2052_3744	TEAD1	-104819	0	NA	PARVA;TEAD1;RP11-47J17.3
chr11_125979839_peak	chr11	125979839	125979839	MACS_chipSampleRep0_VS_controlSampleRep0_YAPTAZ_peak_8769	NA	NA	CDON	-46609	0	NA	FOXRED1;RP11-50B3.2;RP11-680F20.6;RP11-50B3.4;PUS3;U4.51;RP11-680F20.4;CDON
chr11_126033075_peak	chr11	126033075	126033075	NA	NA	peak_YAP1_NCI-H2052_6864	FAM118B	-48234	0	PUS3	FOXRED1;PUS3;U6.847;HYLS1;RP11-680F20.6;RP11-680F20.4;RP11-680F20.5;CDON;RP11-50B3.4;U4.51
chr11_126223991_peak	chr11	126223991	126223991	MACS_chipSampleRep0_VS_controlSampleRep0_YAPTAZ_peak_8778	NA	peak_YAP1_NCI-H2052_7867	ST3GAL4	-1544	1	NA	NA
chr11_12647497_peak	chr11	12647497	12647497	NA	NA	peak_YAP1_NCI-H2052_3571	TEAD1	-48472	0	NA	RP11-47J17.2;TEAD1
chr11_126507864_peak	chr11	126507864	126507864	NA	NA	peak_YAP1_NCI-H2052_13987	KIRREL3	365491	0	NA	NA
chr11_12651335_peak	chr11	12651335	12651335	NA	NA	peak_YAP1_NCI-H2052_11722	TEAD1	-44634	0	NA	TEAD1
chr11_126515407_peak	chr11	126515407	126515407	NA	NA	peak_YAP1_NCI-H2052_11844	KIRREL3	357948	0	NA	NA
chr11_126517750_peak	chr11	126517750	126517750	NA	NA	peak_YAP1_NCI-H2052_12557	KIRREL3	355605	0	NA	NA
chr11_126704245_peak	chr11	126704245	126704245	NA	NA	peak_YAP1_NCI-H2052_7784	KIRREL3	169110	0	NA	RP11-688I9.1;RP11-688I9.2
chr11_126787849_peak	chr11	126787849	126787849	NA	NA	peak_YAP1_NCI-H2052_8571	KIRREL3	85506	0	NA	RP11-168K9.2;RP11-688I9.1;RP11-688I9.2;NCRNA00288;KIRREL3
chr11_126833786_peak	chr11	126833786	126833786	NA	NA	peak_YAP1_NCI-H2052_15927	KIRREL3	39569	0	NA	RP11-688I9.1;RP11-688I9.2;NCRNA00288;RP11-168K9.2
chr11_126861687_peak	chr11	126861687	126861687	NA	NA	peak_YAP1_NCI-H2052_6480	KIRREL3	11668	0	SRPR;FOXRED1;KIRREL3	NA
chr11_126862175_peak	chr11	126862175	126862175	NA	NA	peak_YAP1_NCI-H2052_508	KIRREL3	11180	0	SRPR;FOXRED1;KIRREL3	NA
chr11_126862876_peak	chr11	126862876	126862876	NA	NA	peak_YAP1_NCI-H2052_1186	KIRREL3	10479	0	SRPR;FOXRED1;KIRREL3	NA
chr11_126912512_peak	chr11	126912512	126912512	NA	NA	peak_YAP1_NCI-H2052_7088	KIRREL3	-39157	0	NA	RP11-688I9.2;RP11-168K9.2;KIRREL3;NCRNA00288;AP000741.1
chr11_12695941_peak	chr11	12695941	12695941	MACS_chipSampleRep0_VS_controlSampleRep0_YAPTAZ_peak_6956	peak_YAP1_SF268_103	NA	TEAD1	-28	1	NA	NA
chr11_12715399_peak	chr11	12715399	12715399	NA	NA	peak_YAP1_NCI-H2052_10233	TEAD1	19430	0	TEAD1	TEAD1;SCARNA16.2;MICAL2;RP11-47J17.3
chr11_12725775_peak	chr11	12725775	12725775	NA	NA	peak_YAP1_NCI-H2052_12558	TEAD1	29806	0	NA	RP11-47J17.3;TEAD1
chr11_127391556_peak	chr11	127391556	127391556	NA	NA	peak_YAP1_NCI-H2052_8623	KIRREL3	-518201	0	NA	NA
chr11_127521370_peak	chr11	127521370	127521370	MACS_chipSampleRep0_VS_controlSampleRep0_YAPTAZ_peak_8785	NA	peak_YAP1_NCI-H2052_4674	KIRREL3	-648015	0	NA	NA
chr11_127864794_peak	chr11	127864794	127864794	NA	NA	peak_YAP1_NCI-H2052_13332	ETS1	592643	0	NA	NA
chr11_127896715_peak	chr11	127896715	127896715	NA	NA	peak_YAP1_NCI-H2052_894	ETS1	560722	0	NA	NA
chr11_12791722_peak	chr11	12791722	12791722	MACS_chipSampleRep0_VS_controlSampleRep0_YAPTAZ_peak_6964	peak_YAP1_SF268_326	peak_YAP1_NCI-H2052_1641	TEAD1	95753	0	TEAD1	SCARNA16.2;TEAD1;RP11-47J17.3;RP11-47J17.2
chr11_127923198_peak	chr11	127923198	127923198	NA	NA	peak_YAP1_NCI-H2052_14476	ETS1	534239	0	ETS1	NA
chr1_112794512_peak	chr1	112794512	112794512	MACS_chipSampleRep0_VS_controlSampleRep0_YAPTAZ_peak_2197	NA	NA	CTTNBP2NL	-144291	0	NA	KCND3-AS1;RP11-426L16.3;C1orf162;snoU13.401;snoU13.232;KCND3
chr11_128044444_peak	chr11	128044444	128044444	NA	NA	peak_YAP1_NCI-H2052_4914	ETS1	412993	0	ETS1;FLI1	RP11-1007G5.2;RP11-744N12.3;RP11-744N12.2;C11orf45
chr11_128050582_peak	chr11	128050582	128050582	MACS_chipSampleRep0_VS_controlSampleRep0_YAPTAZ_peak_8799	NA	peak_YAP1_NCI-H2052_1883	ETS1	406855	0	ETS1;FLI1;C11orf45	RP11-744N12.2;KCNJ5;TP53AIP1;RP11-1007G5.2;U6.827;C11orf45
chr11_128077943_peak	chr11	128077943	128077943	NA	NA	peak_YAP1_NCI-H2052_603	ETS1	379494	0	ETS1	RP11-1007G5.2;TP53AIP1
chr11_128078036_peak	chr11	128078036	128078036	MACS_chipSampleRep0_VS_controlSampleRep0_YAPTAZ_peak_8802	NA	NA	ETS1	379401	0	ETS1	RP11-1007G5.2;TP53AIP1
chr11_128078473_peak	chr11	128078473	128078473	NA	NA	peak_YAP1_NCI-H2052_2698	ETS1	378964	0	ETS1	RP11-1007G5.2;TP53AIP1
chr11_128080587_peak	chr11	128080587	128080587	MACS_chipSampleRep0_VS_controlSampleRep0_YAPTAZ_peak_8803	NA	NA	ETS1	376850	0	ETS1	RP11-1007G5.2;TP53AIP1
chr11_128080681_peak	chr11	128080681	128080681	NA	NA	peak_YAP1_NCI-H2052_974	ETS1	376756	0	ETS1	RP11-1007G5.2;TP53AIP1
chr11_128198944_peak	chr11	128198944	128198944	NA	NA	peak_YAP1_NCI-H2052_14235	ETS1	258493	0	ETS1	KCNJ5;RP11-744N12.2;RP11-1007G5.2
chr11_128206310_peak	chr11	128206310	128206310	MACS_chipSampleRep0_VS_controlSampleRep0_YAPTAZ_peak_8805	NA	peak_YAP1_NCI-H2052_12195	ETS1	251127	0	ETS1	RP11-744N12.2;RP11-1007G5.2
chr11_128229643_peak	chr11	128229643	128229643	MACS_chipSampleRep0_VS_controlSampleRep0_YAPTAZ_peak_8807	NA	peak_YAP1_NCI-H2052_1516	ETS1	227794	0	ETS1	RP11-1007G5.2;TP53AIP1
chr11_128231494_peak	chr11	128231494	128231494	NA	NA	peak_YAP1_NCI-H2052_2499	ETS1	225943	0	ETS1	RP11-744N12.2;RP11-1007G5.2
chr11_12824295_peak	chr11	12824295	12824295	NA	NA	peak_YAP1_NCI-H2052_12196	TEAD1	128326	0	PARVA	RP11-47J17.2;PARVA;RP11-47J17.3;SCARNA16.2;TEAD1
chr11_128278174_peak	chr11	128278174	128278174	NA	NA	peak_YAP1_NCI-H2052_13913	ETS1	179263	0	ETS1	RP11-744N12.2;TP53AIP1;RP11-1007G5.2
chr11_128279555_peak	chr11	128279555	128279555	NA	NA	peak_YAP1_NCI-H2052_10610	ETS1	177882	0	ETS1	RP11-1007G5.2;RP11-744N12.2
chr11_128287747_peak	chr11	128287747	128287747	NA	NA	peak_YAP1_NCI-H2052_15928	ETS1	169690	0	ETS1	C11orf45;TP53AIP1;RP11-1007G5.2
chr11_128318612_peak	chr11	128318612	128318612	MACS_chipSampleRep0_VS_controlSampleRep0_YAPTAZ_peak_8809	NA	peak_YAP1_NCI-H2052_3916	ETS1	138825	0	ETS1	RP11-1007G5.2
chr11_128328385_peak	chr11	128328385	128328385	NA	NA	peak_YAP1_NCI-H2052_5584	ETS1	129052	0	ETS1	RP11-1007G5.2
chr11_128333506_peak	chr11	128333506	128333506	NA	NA	peak_YAP1_NCI-H2052_2535	ETS1	123931	0	ETS1	RP11-1007G5.2
chr11_128337622_peak	chr11	128337622	128337622	MACS_chipSampleRep0_VS_controlSampleRep0_YAPTAZ_peak_8811	NA	peak_YAP1_NCI-H2052_1295	ETS1	119815	0	ETS1	RP11-1007G5.2;RP11-744N12.2
chr11_128358645_peak	chr11	128358645	128358645	NA	NA	peak_YAP1_NCI-H2052_12559	ETS1	98792	0	ETS1	RP11-1007G5.2
chr11_128367138_peak	chr11	128367138	128367138	NA	NA	peak_YAP1_NCI-H2052_11035	ETS1	90299	0	ETS1;FLI1	RP11-1007G5.2
chr11_128372817_peak	chr11	128372817	128372817	NA	NA	peak_YAP1_NCI-H2052_7950	ETS1	84620	0	ETS1	RP11-1007G5.2
chr11_128377084_peak	chr11	128377084	128377084	MACS_chipSampleRep0_VS_controlSampleRep0_YAPTAZ_peak_8814	NA	peak_YAP1_NCI-H2052_15006	ETS1	80353	0	ETS1	RP11-744N12.2
chr11_128387820_peak	chr11	128387820	128387820	MACS_chipSampleRep0_VS_controlSampleRep0_YAPTAZ_peak_8816	NA	peak_YAP1_NCI-H2052_4966	ETS1	69617	0	ETS1	RP11-744N12.2
chr11_128392669_peak	chr11	128392669	128392669	MACS_chipSampleRep0_VS_controlSampleRep0_YAPTAZ_peak_8817	peak_YAP1_SF268_2419	peak_YAP1_NCI-H2052_889	ETS1	64768	0	NA	RP11-744N12.2
chr11_12840358_peak	chr11	12840358	12840358	NA	NA	peak_YAP1_NCI-H2052_9957	TEAD1	144389	0	NA	TEAD1;RP11-47J17.2;SCARNA16.2
chr11_128579511_peak	chr11	128579511	128579511	MACS_chipSampleRep0_VS_controlSampleRep0_YAPTAZ_peak_8820	NA	peak_YAP1_NCI-H2052_137	FLI1	24465	0	FLI1	RP11-1007G5.2;RP11-744N12.2;FLI1
chr11_128581219_peak	chr11	128581219	128581219	NA	NA	peak_YAP1_NCI-H2052_9159	FLI1	26173	0	FLI1	RP11-1007G5.2;RP11-744N12.2;FLI1
chr11_128584987_peak	chr11	128584987	128584987	NA	NA	peak_YAP1_NCI-H2052_7376	FLI1	29941	0	FLI1	RP11-1007G5.2;RP11-744N12.2;FLI1
chr11_128585720_peak	chr11	128585720	128585720	NA	NA	peak_YAP1_NCI-H2052_9532	FLI1	30674	0	FLI1	RP11-1007G5.2;RP11-744N12.2;FLI1
chr11_128603541_peak	chr11	128603541	128603541	MACS_chipSampleRep0_VS_controlSampleRep0_YAPTAZ_peak_8827	NA	peak_YAP1_NCI-H2052_4485	FLI1	48495	0	ETS1	TP53AIP1;RP11-744N12.2;FLI1;RP11-1007G5.2
chr11_128629631_peak	chr11	128629631	128629631	NA	NA	peak_YAP1_NCI-H2052_1180	FLI1	74585	0	NA	RP11-744N12.2;RP11-1007G5.2;KCNJ5
chr11_128706080_peak	chr11	128706080	128706080	NA	NA	peak_YAP1_NCI-H2052_2883	KCNJ1	31188	0	NA	TP53AIP1
chr11_128706175_peak	chr11	128706175	128706175	MACS_chipSampleRep0_VS_controlSampleRep0_YAPTAZ_peak_8833	NA	NA	KCNJ1	31093	0	ETS1	RP11-1007G5.2;C11orf45
chr11_128769033_peak	chr11	128769033	128769033	NA	NA	peak_YAP1_NCI-H2052_14404	KCNJ5	7782	0	NA	NA
chr11_128778367_peak	chr11	128778367	128778367	NA	NA	peak_YAP1_NCI-H2052_4889	C11orf45	-2437	0	NA	ARHGAP32;KCNJ5;TP53AIP1
chr11_129013371_peak	chr11	129013371	129013371	MACS_chipSampleRep0_VS_controlSampleRep0_YAPTAZ_peak_8845	NA	NA	ARHGAP32	135848	0	NA	ARHGAP32
chr11_12915559_peak	chr11	12915559	12915559	NA	peak_YAP1_SF268_1481	NA	TEAD1	219590	0	PARVA;TEAD1	PTH;MICAL2;RP11-47J17.2;RP11-47J17.3;TEAD1
chr11_12915740_peak	chr11	12915740	12915740	MACS_chipSampleRep0_VS_controlSampleRep0_YAPTAZ_peak_6970	peak_YAP1_SF268_1810	NA	TEAD1	219771	0	PARVA;TEAD1	PTH;MICAL2;RP11-47J17.2;RP11-47J17.3;TEAD1
chr11_129165797_peak	chr11	129165797	129165797	NA	NA	peak_YAP1_NCI-H2052_11233	ARHGAP32	-16578	0	NA	BARX2
chr11_12922278_peak	chr11	12922278	12922278	MACS_chipSampleRep0_VS_controlSampleRep0_YAPTAZ_peak_6971	NA	peak_YAP1_NCI-H2052_3745	TEAD1	226309	0	TEAD1	TEAD1;RP11-47J17.3;RP11-47J17.2
chr11_12923581_peak	chr11	12923581	12923581	NA	NA	peak_YAP1_NCI-H2052_14236	TEAD1	227612	0	PARVA;TEAD1	NA
chr1_112936951_peak	chr1	112936951	112936951	NA	NA	peak_YAP1_NCI-H2052_11487	CTTNBP2NL	-1852	1	NA	NA
chr1_112947110_peak	chr1	112947110	112947110	MACS_chipSampleRep0_VS_controlSampleRep0_YAPTAZ_peak_2202	NA	peak_YAP1_NCI-H2052_16148	CTTNBP2NL	8307	0	CTTNBP2NL;ST7L;CAPZA1;RHOC	KCND3-AS1;WNT2B;RHOC;CAPZA1;snoU13.232;ST7L;RNU7-70P;RP11-426L16.3
chr11_129509373_peak	chr11	129509373	129509373	MACS_chipSampleRep0_VS_controlSampleRep0_YAPTAZ_peak_8852	NA	peak_YAP1_NCI-H2052_1898	TMEM45B	-176341	0	NA	ARHGAP32
chr11_129716533_peak	chr11	129716533	129716533	MACS_chipSampleRep0_VS_controlSampleRep0_YAPTAZ_peak_8854	NA	peak_YAP1_NCI-H2052_6258	TMEM45B	30819	0	NA	ADAMTS8
chr11_129731867_peak	chr11	129731867	129731867	MACS_chipSampleRep0_VS_controlSampleRep0_YAPTAZ_peak_8856	NA	peak_YAP1_NCI-H2052_3212	NFRKB	33618	0	NA	NFRKB;ST14
chr11_129830317_peak	chr11	129830317	129830317	NA	NA	peak_YAP1_NCI-H2052_14736	PRDM10	42413	0	PRDM10;NCRNA00167;APLP2	SNX19;PRDM10;ST14;APLP2
chr11_129873521_peak	chr11	129873521	129873521	NA	NA	peak_YAP1_NCI-H2052_12197	PRDM10	-791	1	NA	NA
chr11_129893239_peak	chr11	129893239	129893239	MACS_chipSampleRep0_VS_controlSampleRep0_YAPTAZ_peak_8862	NA	peak_YAP1_NCI-H2052_962	PRDM10	-20509	0	NA	SNX19;PRDM10;APLP2
chr11_129907111_peak	chr11	129907111	129907111	NA	NA	peak_YAP1_NCI-H2052_11234	APLP2	-32621	0	NA	ADAMTS15;PRDM10;ADAMTS8;NFRKB;APLP2
chr11_129912108_peak	chr11	129912108	129912108	NA	NA	peak_YAP1_NCI-H2052_10304	APLP2	-27624	0	NA	ADAMTS15;PRDM10;ADAMTS8;NFRKB;APLP2
chr11_129973452_peak	chr11	129973452	129973452	NA	NA	peak_YAP1_NCI-H2052_5107	APLP2	33720	0	PRDM10;NCRNA00167;APLP2	APLP2;PRDM10
chr11_130016516_peak	chr11	130016516	130016516	MACS_chipSampleRep0_VS_controlSampleRep0_YAPTAZ_peak_8869	NA	NA	ST14	-12941	0	NA	ADAMTS8;PRDM10;NFRKB
chr11_130253647_peak	chr11	130253647	130253647	MACS_chipSampleRep0_VS_controlSampleRep0_YAPTAZ_peak_8871	peak_YAP1_SF268_1789	peak_YAP1_NCI-H2052_2363	ADAMTS8	45241	0	NA	C11orf44;ADAMTS15;RP11-890B15.2;ADAMTS8
chr11_130256157_peak	chr11	130256157	130256157	MACS_chipSampleRep0_VS_controlSampleRep0_YAPTAZ_peak_8872	NA	NA	ADAMTS8	42731	0	ADAMTS8	ADAMTS8;RP11-890B15.2;ADAMTS15
chr11_130259432_peak	chr11	130259432	130259432	MACS_chipSampleRep0_VS_controlSampleRep0_YAPTAZ_peak_8874	NA	NA	ADAMTS8	39456	0	ADAMTS8	ADAMTS8;ADAMTS15;RP11-890B15.2
chr11_130260251_peak	chr11	130260251	130260251	MACS_chipSampleRep0_VS_controlSampleRep0_YAPTAZ_peak_8875	NA	NA	ADAMTS8	38637	0	ADAMTS8	ADAMTS8;ADAMTS15;RP11-890B15.2
chr11_130348226_peak	chr11	130348226	130348226	MACS_chipSampleRep0_VS_controlSampleRep0_YAPTAZ_peak_8879	NA	peak_YAP1_NCI-H2052_12484	ADAMTS15	29357	0	ADAMTS8	ADAMTS15;ADAMTS8;RP11-890B15.2;SNX19
chr11_130348506_peak	chr11	130348506	130348506	NA	NA	peak_YAP1_NCI-H2052_12932	ADAMTS15	29637	0	ADAMTS8	ADAMTS15;ADAMTS8;RP11-890B15.2;SNX19
chr11_130350298_peak	chr11	130350298	130350298	MACS_chipSampleRep0_VS_controlSampleRep0_YAPTAZ_peak_8880	NA	peak_YAP1_NCI-H2052_1040	ADAMTS15	31429	0	ADAMTS8	ADAMTS15;ADAMTS8;RP11-890B15.2;SNX19
chr11_130350827_peak	chr11	130350827	130350827	NA	NA	peak_YAP1_NCI-H2052_7990	ADAMTS15	31958	0	ADAMTS8	ADAMTS15;ADAMTS8;RP11-890B15.2;SNX19
chr11_130397701_peak	chr11	130397701	130397701	MACS_chipSampleRep0_VS_controlSampleRep0_YAPTAZ_peak_8883	NA	peak_YAP1_NCI-H2052_8260	ADAMTS15	78832	0	NA	SNX19;RP11-890B15.2;C11orf44;ADAMTS8;ADAMTS15
chr11_130547546_peak	chr11	130547546	130547546	MACS_chipSampleRep0_VS_controlSampleRep0_YAPTAZ_peak_8891	NA	peak_YAP1_NCI-H2052_428	C11orf44	4695	0	ADAMTS8;ADAMTS15	SNX19;ADAMTS8;ADAMTS15;RP11-890B15.2
chr11_130607172_peak	chr11	130607172	130607172	MACS_chipSampleRep0_VS_controlSampleRep0_YAPTAZ_peak_8893	NA	NA	C11orf44	64321	0	ADAMTS8;ADAMTS15	SNX19;ADAMTS8;ADAMTS15;RP11-890B15.2;C11orf44
chr11_130608023_peak	chr11	130608023	130608023	MACS_chipSampleRep0_VS_controlSampleRep0_YAPTAZ_peak_8894	NA	peak_YAP1_NCI-H2052_3284	C11orf44	65172	0	ADAMTS8;ADAMTS15	SNX19;ADAMTS8;ADAMTS15;RP11-890B15.2;C11orf44
chr11_130631626_peak	chr11	130631626	130631626	MACS_chipSampleRep0_VS_controlSampleRep0_YAPTAZ_peak_8895	NA	NA	C11orf44	88775	0	ADAMTS8	ADAMTS8;C11orf44;RP11-890B15.2
chr11_130642679_peak	chr11	130642679	130642679	MACS_chipSampleRep0_VS_controlSampleRep0_YAPTAZ_peak_8896	NA	peak_YAP1_NCI-H2052_1015	C11orf44	99828	0	ADAMTS8;ADAMTS15	C11orf44;ADAMTS8;RP11-890B15.2;ADAMTS15
chr11_130652363_peak	chr11	130652363	130652363	NA	NA	peak_YAP1_NCI-H2052_14898	C11orf44	109512	0	ADAMTS8;ADAMTS15	ADAMTS8;ADAMTS15;C11orf44;RP11-890B15.2
chr1_113065431_peak	chr1	113065431	113065431	MACS_chipSampleRep0_VS_controlSampleRep0_YAPTAZ_peak_2205	NA	peak_YAP1_NCI-H2052_9727	WNT2B	56268	0	CTTNBP2NL;ST7L;CAPZA1;RHOC	snoU13.232;snoU13.331;WNT2B;CTTNBP2NL;ST7L;RP11-426L16.3;RHOC;RNU7-70P
chr11_130657380_peak	chr11	130657380	130657380	MACS_chipSampleRep0_VS_controlSampleRep0_YAPTAZ_peak_8900	NA	NA	C11orf44	114529	0	ADAMTS8;ADAMTS15	SNX19;ADAMTS8;RP11-890B15.2;ADAMTS15;C11orf44
chr11_130668401_peak	chr11	130668401	130668401	NA	NA	peak_YAP1_NCI-H2052_1893	SNX19	118003	0	ADAMTS8;ADAMTS15	C11orf44;RP11-890B15.2;ADAMTS8;ADAMTS15
chr11_130671916_peak	chr11	130671916	130671916	NA	NA	peak_YAP1_NCI-H2052_16255	SNX19	114488	0	ADAMTS8;ADAMTS15	RP11-890B15.2;C11orf44;ADAMTS8
chr11_130717714_peak	chr11	130717714	130717714	MACS_chipSampleRep0_VS_controlSampleRep0_YAPTAZ_peak_8905	NA	peak_YAP1_NCI-H2052_4967	SNX19	68690	0	ADAMTS8;ADAMTS15	SNX19;ADAMTS15;ADAMTS8;C11orf44
chr11_130741696_peak	chr11	130741696	130741696	MACS_chipSampleRep0_VS_controlSampleRep0_YAPTAZ_peak_8906	NA	NA	SNX19	44708	0	ADAMTS8;ADAMTS15	SNX19;ADAMTS8;C11orf44;ADAMTS15
chr11_130744445_peak	chr11	130744445	130744445	NA	NA	peak_YAP1_NCI-H2052_11290	SNX19	41959	0	ADAMTS8	C11orf44;ADAMTS8;SNX19;ADAMTS15
chr11_130767312_peak	chr11	130767312	130767312	MACS_chipSampleRep0_VS_controlSampleRep0_YAPTAZ_peak_8909	NA	peak_YAP1_NCI-H2052_3640	SNX19	19092	0	ADAMTS8	SNX19;ADAMTS8;ADAMTS15;RP11-890B15.2
chr1_113086814_peak	chr1	113086814	113086814	MACS_chipSampleRep0_VS_controlSampleRep0_YAPTAZ_peak_2206	NA	peak_YAP1_NCI-H2052_5252	ST7L	76633	0	ST7L;CAPZA1	RP11-426L16.3;snoU13.232;ST7L;RNU7-70P;CTTNBP2NL;RHOC
chr11_130870435_peak	chr11	130870435	130870435	MACS_chipSampleRep0_VS_controlSampleRep0_YAPTAZ_peak_8911	NA	peak_YAP1_NCI-H2052_921	SNX19	-84031	0	NA	RP11-890B15.2;AP003025.2;SNX19
chr1_113087562_peak	chr1	113087562	113087562	NA	NA	peak_YAP1_NCI-H2052_11845	ST7L	75885	0	CTTNBP2NL;ST7L;CAPZA1	RP11-426L16.3;CTTNBP2NL;RHOC;snoU13.331;ST7L
chr11_130903207_peak	chr11	130903207	130903207	MACS_chipSampleRep0_VS_controlSampleRep0_YAPTAZ_peak_8912	NA	peak_YAP1_NCI-H2052_3445	SNX19	-116803	0	NA	SNX19;NTM;ADAMTS8;AP003025.2
chr11_130947416_peak	chr11	130947416	130947416	NA	NA	peak_YAP1_NCI-H2052_11116	SNX19	-161012	0	NA	SNX19;AP003025.2
chr11_13095263_peak	chr11	13095263	13095263	NA	NA	peak_YAP1_NCI-H2052_10544	ARNTL	-202936	0	NA	NA
chr11_130969178_peak	chr11	130969178	130969178	MACS_chipSampleRep0_VS_controlSampleRep0_YAPTAZ_peak_8914	NA	peak_YAP1_NCI-H2052_2724	SNX19	-182774	0	NA	AP003025.2;NTM
chr11_130978850_peak	chr11	130978850	130978850	NA	NA	peak_YAP1_NCI-H2052_11036	SNX19	-192446	0	NA	NTM
chr11_131292597_peak	chr11	131292597	131292597	NA	NA	peak_YAP1_NCI-H2052_8672	NTM	52224	0	NA	NTM;AP003025.2;SNX19
chr11_131293789_peak	chr11	131293789	131293789	NA	NA	peak_YAP1_NCI-H2052_5872	NTM	53416	0	NA	NTM;AP003025.2;SNX19
chr11_13139867_peak	chr11	13139867	13139867	MACS_chipSampleRep0_VS_controlSampleRep0_YAPTAZ_peak_6974	NA	peak_YAP1_NCI-H2052_3144	ARNTL	-158332	0	NA	SCARNA16.2;RP11-47J17.2;PTH
chr11_13142443_peak	chr11	13142443	13142443	NA	NA	peak_YAP1_NCI-H2052_12933	ARNTL	-155756	0	NA	SCARNA16.2;RP11-47J17.2;PTH
chr11_131450147_peak	chr11	131450147	131450147	NA	NA	peak_YAP1_NCI-H2052_3166	NTM	209774	0	NA	NTM;AP003025.2;C11orf39;SNX19
chr11_131479438_peak	chr11	131479438	131479438	NA	NA	peak_YAP1_NCI-H2052_16040	NTM	239065	0	NA	NTM;AP003025.2
chr11_13148208_peak	chr11	13148208	13148208	NA	NA	peak_YAP1_NCI-H2052_12336	ARNTL	-149991	0	NA	TEAD1
chr11_131536724_peak	chr11	131536724	131536724	NA	NA	peak_YAP1_NCI-H2052_1723	NTM	296351	0	NA	AP003025.2
chr11_13157207_peak	chr11	13157207	13157207	MACS_chipSampleRep0_VS_controlSampleRep0_YAPTAZ_peak_6977	NA	NA	ARNTL	-140992	0	NA	ARNTL;RP11-47J17.3;SCARNA16.2
chr11_13159734_peak	chr11	13159734	13159734	NA	NA	peak_YAP1_NCI-H2052_7377	ARNTL	-138465	0	NA	ARNTL
chr11_131619207_peak	chr11	131619207	131619207	NA	NA	peak_YAP1_NCI-H2052_1582	NTM	378834	0	NA	AP003025.2
chr11_131630139_peak	chr11	131630139	131630139	NA	NA	peak_YAP1_NCI-H2052_14405	NTM	389766	0	NTM	NA
chr11_131758597_peak	chr11	131758597	131758597	MACS_chipSampleRep0_VS_controlSampleRep0_YAPTAZ_peak_8920	NA	peak_YAP1_NCI-H2052_3371	NTM	518224	0	NTM	NA
chr11_131847406_peak	chr11	131847406	131847406	NA	NA	peak_YAP1_NCI-H2052_15195	NTM	607033	0	NA	AP004372.1
chr11_131847972_peak	chr11	131847972	131847972	MACS_chipSampleRep0_VS_controlSampleRep0_YAPTAZ_peak_8924	NA	peak_YAP1_NCI-H2052_653	NTM	607599	0	NA	AP004372.1
chr11_131894652_peak	chr11	131894652	131894652	MACS_chipSampleRep0_VS_controlSampleRep0_YAPTAZ_peak_8925	NA	peak_YAP1_NCI-H2052_3917	NTM	654279	0	NTM	NA
chr11_131922422_peak	chr11	131922422	131922422	NA	NA	peak_YAP1_NCI-H2052_15491	NTM	682049	0	NTM	NA
chr11_131924878_peak	chr11	131924878	131924878	MACS_chipSampleRep0_VS_controlSampleRep0_YAPTAZ_peak_8926	NA	peak_YAP1_NCI-H2052_1252	NTM	684505	0	NTM	NA
chr11_131935034_peak	chr11	131935034	131935034	MACS_chipSampleRep0_VS_controlSampleRep0_YAPTAZ_peak_8930	NA	peak_YAP1_NCI-H2052_1431	NTM	694661	0	NTM	AP004372.1
chr11_131942167_peak	chr11	131942167	131942167	MACS_chipSampleRep0_VS_controlSampleRep0_YAPTAZ_peak_8931	NA	peak_YAP1_NCI-H2052_441	NTM	701794	0	NTM	AP004372.1
chr11_131981893_peak	chr11	131981893	131981893	NA	NA	peak_YAP1_NCI-H2052_13091	NTM	741520	0	NA	AP004372.1
chr11_132057819_peak	chr11	132057819	132057819	NA	NA	peak_YAP1_NCI-H2052_12793	NTM	817446	0	NA	AP004372.1
chr11_132148952_peak	chr11	132148952	132148952	NA	NA	peak_YAP1_NCI-H2052_8122	NTM	908579	0	NA	NA
chr11_132341600_peak	chr11	132341600	132341600	NA	NA	peak_YAP1_NCI-H2052_7588	OPCML	1060814	0	NA	NA
chr11_13236900_peak	chr11	13236900	13236900	NA	NA	peak_YAP1_NCI-H2052_9366	ARNTL	-61299	0	ARNTL;BTBD10	FAR1;RP11-47J17.3;SCARNA16.2;TEAD1;PTH;ARNTL
chr11_13237646_peak	chr11	13237646	13237646	NA	peak_YAP1_SF268_2110	NA	ARNTL	-60553	0	ARNTL;BTBD10	FAR1;RP11-47J17.3;SCARNA16.2;TEAD1;PTH;ARNTL
chr11_13237732_peak	chr11	13237732	13237732	MACS_chipSampleRep0_VS_controlSampleRep0_YAPTAZ_peak_6985	NA	peak_YAP1_NCI-H2052_7826	ARNTL	-60467	0	ARNTL;BTBD10	FAR1;RP11-47J17.3;SCARNA16.2;TEAD1;PTH;ARNTL
chr11_13238123_peak	chr11	13238123	13238123	NA	peak_YAP1_SF268_1986	peak_YAP1_NCI-H2052_5274	ARNTL	-60076	0	ARNTL;BTBD10	FAR1;RP11-47J17.3;SCARNA16.2;TEAD1;PTH;ARNTL
chr11_132402031_peak	chr11	132402031	132402031	NA	NA	peak_YAP1_NCI-H2052_1612	OPCML	1000383	0	NA	AP004372.1
chr11_132446860_peak	chr11	132446860	132446860	NA	NA	peak_YAP1_NCI-H2052_9677	OPCML	955554	0	NA	NA
chr11_132474564_peak	chr11	132474564	132474564	NA	NA	peak_YAP1_NCI-H2052_7010	OPCML	927850	0	NA	NA
chr11_132502721_peak	chr11	132502721	132502721	MACS_chipSampleRep0_VS_controlSampleRep0_YAPTAZ_peak_8934	NA	peak_YAP1_NCI-H2052_1543	OPCML	899693	0	NA	NA
chr11_132555343_peak	chr11	132555343	132555343	NA	NA	peak_YAP1_NCI-H2052_3893	OPCML	847071	0	NA	AP003025.2
chr11_132604306_peak	chr11	132604306	132604306	NA	NA	peak_YAP1_NCI-H2052_1347	OPCML	798108	0	NA	NA
chr11_132614844_peak	chr11	132614844	132614844	NA	NA	peak_YAP1_NCI-H2052_1009	OPCML	787570	0	NA	AP003025.2
chr11_132756539_peak	chr11	132756539	132756539	NA	NA	peak_YAP1_NCI-H2052_2742	OPCML	645875	0	NA	NA
chr11_132781209_peak	chr11	132781209	132781209	NA	NA	peak_YAP1_NCI-H2052_4789	OPCML	621205	0	NA	NA
chr1_113278579_peak	chr1	113278579	113278579	NA	NA	peak_YAP1_NCI-H2052_13748	FAM19A3	15538	0	NA	RP11-426L16.3;ST7L;RHOC
chr11_13283353_peak	chr11	13283353	13283353	NA	peak_YAP1_SF268_1822	NA	ARNTL	-14846	0	ARNTL	PTH
chr11_13283432_peak	chr11	13283432	13283432	MACS_chipSampleRep0_VS_controlSampleRep0_YAPTAZ_peak_6986	NA	peak_YAP1_NCI-H2052_4986	ARNTL	-14767	0	ARNTL	PTH
chr11_132910322_peak	chr11	132910322	132910322	NA	NA	peak_YAP1_NCI-H2052_10129	OPCML	492092	0	NA	NA
chr11_132936186_peak	chr11	132936186	132936186	NA	NA	peak_YAP1_NCI-H2052_12124	OPCML	466228	0	NA	NA
chr1_113334968_peak	chr1	113334968	113334968	NA	NA	peak_YAP1_NCI-H2052_9728	FAM19A3	71927	0	RHOC	CTTNBP2NL;snoU13.331;RHOC;FAM19A3;RP11-426L16.3;LRIG2;snoU13.232
chr1_113394516_peak	chr1	113394516	113394516	NA	NA	peak_YAP1_NCI-H2052_15492	SLC16A1	105119	0	NA	CTTNBP2NL
chr1_113408909_peak	chr1	113408909	113408909	MACS_chipSampleRep0_VS_controlSampleRep0_YAPTAZ_peak_2218	NA	peak_YAP1_NCI-H2052_15594	SLC16A1	90726	0	RHOC	CTTNBP2NL;RHOC;LRIG2;WNT2B
chr11_134136982_peak	chr11	134136982	134136982	NA	NA	peak_YAP1_NCI-H2052_13180	GLB1L3	-7157	0	THYN1;ACAD8	IGSF9B;VPS26B;GLB1L2;RP11-700F16.3
chr11_134562103_peak	chr11	134562103	134562103	NA	NA	peak_YAP1_NCI-H2052_13255	B3GAT1	-280291	0	NA	NA
chr11_134611946_peak	chr11	134611946	134611946	NA	NA	peak_YAP1_NCI-H2052_1130	AP003062.1	-243300	0	NA	GLB1L3
chr11_134688598_peak	chr11	134688598	134688598	NA	NA	peak_YAP1_NCI-H2052_4334	AP003062.1	-166648	0	NA	GLB1L2
chr11_134819195_peak	chr11	134819195	134819195	NA	NA	peak_YAP1_NCI-H2052_5547	AP003062.1	-36051	0	NA	NA
chr11_13484074_peak	chr11	13484074	13484074	MACS_chipSampleRep0_VS_controlSampleRep0_YAPTAZ_peak_6991	NA	peak_YAP1_NCI-H2052_8123	BTBD10	770	1	NA	NA
chr11_134939928_peak	chr11	134939928	134939928	NA	NA	peak_YAP1_NCI-H2052_1458	AP003062.1	84682	0	NA	NA
chr1_113584966_peak	chr1	113584966	113584966	MACS_chipSampleRep0_VS_controlSampleRep0_YAPTAZ_peak_2219	NA	NA	LRIG2	-30865	0	RHOC	CTTNBP2NL;MAGI3;LRIG2;RHOC;RP11-426L16.3
chr11_13616946_peak	chr11	13616946	13616946	NA	NA	peak_YAP1_NCI-H2052_2324	FAR1	-73271	0	NA	FAR1;PTH
chr11_13783002_peak	chr11	13783002	13783002	NA	NA	peak_YAP1_NCI-H2052_9902	FAR1	92785	0	NA	PTH;ARNTL
chr11_13783434_peak	chr11	13783434	13783434	MACS_chipSampleRep0_VS_controlSampleRep0_YAPTAZ_peak_6994	NA	peak_YAP1_NCI-H2052_2631	FAR1	93217	0	NA	PTH;ARNTL
chr1_113851224_peak	chr1	113851224	113851224	MACS_chipSampleRep0_VS_controlSampleRep0_YAPTAZ_peak_2221	NA	NA	MAGI3	-82147	0	NA	MAGI3
chr11_1394976_peak	chr11	1394976	1394976	MACS_chipSampleRep0_VS_controlSampleRep0_YAPTAZ_peak_6667	peak_YAP1_SF268_125	NA	BRSK2	-16153	0	TOLLIP	IFITM10;KRTAP5-4;KRTAP5-2;MUC2;MUC5AC;TOLLIP;KRTAP5-5;AP2A2;AC091196.1;FAM99B;CHID1
chr11_13961709_peak	chr11	13961709	13961709	MACS_chipSampleRep0_VS_controlSampleRep0_YAPTAZ_peak_6995	NA	peak_YAP1_NCI-H2052_3130	FAR1	271492	0	NA	PTH;SPON1
chr11_13964619_peak	chr11	13964619	13964619	NA	NA	peak_YAP1_NCI-H2052_12485	FAR1	274402	0	NA	SPON1
chr11_14037349_peak	chr11	14037349	14037349	MACS_chipSampleRep0_VS_controlSampleRep0_YAPTAZ_peak_6999	NA	peak_YAP1_NCI-H2052_10482	FAR1	347132	0	NA	NA
chr1_114076959_peak	chr1	114076959	114076959	NA	NA	peak_YAP1_NCI-H2052_10234	MAGI3	143588	0	MAGI3	RHOC;HIPK1;OLFML3;MAGI3
chr11_14279904_peak	chr11	14279904	14279904	MACS_chipSampleRep0_VS_controlSampleRep0_YAPTAZ_peak_7000	NA	peak_YAP1_NCI-H2052_12410	RRAS2	106148	0	NA	FAR1
chr11_14358912_peak	chr11	14358912	14358912	NA	NA	peak_YAP1_NCI-H2052_10788	RRAS2	27140	0	NA	RP11-21L19.1;COPB1
chr11_14395966_peak	chr11	14395966	14395966	NA	NA	peak_YAP1_NCI-H2052_5548	RRAS2	-9914	0	RRAS2	RP11-21L19.1
chr11_14398683_peak	chr11	14398683	14398683	NA	NA	peak_YAP1_NCI-H2052_10358	RRAS2	-12631	0	RRAS2	COPB1;RNU7-49P;RP11-21L19.1
chr11_14416620_peak	chr11	14416620	14416620	NA	NA	peak_YAP1_NCI-H2052_13572	RRAS2	-30568	0	RRAS2	COPB1;RP11-21L19.1
chr11_14433533_peak	chr11	14433533	14433533	NA	NA	peak_YAP1_NCI-H2052_11117	RRAS2	-47481	0	NA	RP11-21L19.1;RNU7-49P
chr11_14444073_peak	chr11	14444073	14444073	MACS_chipSampleRep0_VS_controlSampleRep0_YAPTAZ_peak_7004	peak_YAP1_SF268_52	peak_YAP1_NCI-H2052_74	RRAS2	-58021	0	RRAS2	RP11-21L19.1;RNU7-49P;COPB1
chr11_14445435_peak	chr11	14445435	14445435	NA	NA	peak_YAP1_NCI-H2052_13914	RRAS2	-59383	0	RRAS2	RP11-21L19.1;RNU7-49P;COPB1
chr11_14467849_peak	chr11	14467849	14467849	NA	NA	peak_YAP1_NCI-H2052_13411	COPB1	53724	0	RRAS2	COPB1;RP11-21L19.1;RNU7-49P
chr1_114863383_peak	chr1	114863383	114863383	NA	peak_YAP1_SF268_1125	peak_YAP1_NCI-H2052_3599	SYT6	-166842	0	NA	HIPK1;SYT6;BCAS2;OLFML3
chr1_115060180_peak	chr1	115060180	115060180	MACS_chipSampleRep0_VS_controlSampleRep0_YAPTAZ_peak_2235	NA	NA	TRIM33	-6399	0	OLFML3	HIPK1;CSDE1;BCAS2;DENND2C
chr11_15127911_peak	chr11	15127911	15127911	NA	NA	peak_YAP1_NCI-H2052_11662	INSC	-6059	0	INSC	CYP2R1
chr11_15145581_peak	chr11	15145581	15145581	NA	NA	peak_YAP1_NCI-H2052_3020	INSC	11611	0	NA	CYP2R1;CALCA
chr1_115599302_peak	chr1	115599302	115599302	NA	peak_YAP1_SF268_351	peak_YAP1_NCI-H2052_8219	TSPAN2	32819	0	NA	DENND2C;TSHB;TSPAN2;NGF
chr1_115605383_peak	chr1	115605383	115605383	MACS_chipSampleRep0_VS_controlSampleRep0_YAPTAZ_peak_2240	peak_YAP1_SF268_623	peak_YAP1_NCI-H2052_5908	TSPAN2	26738	0	NA	SIKE1;TSPAN2;NGF;TSHB
chr11_15649306_peak	chr11	15649306	15649306	NA	NA	peak_YAP1_NCI-H2052_4220	INSC	515336	0	NA	NA
chr1_115678011_peak	chr1	115678011	115678011	MACS_chipSampleRep0_VS_controlSampleRep0_YAPTAZ_peak_2244	peak_YAP1_SF268_1421	peak_YAP1_NCI-H2052_6754	TSPAN2	-45890	0	VANGL1	TSPAN2;NGF;TSHB;RP4-663N10.1
chr1_115678432_peak	chr1	115678432	115678432	NA	NA	peak_YAP1_NCI-H2052_10970	TSPAN2	-46311	0	VANGL1	TSPAN2;NGF;TSHB;RP4-663N10.1
chr11_15687124_peak	chr11	15687124	15687124	NA	NA	peak_YAP1_NCI-H2052_2208	INSC	553154	0	NA	CTD-3096P4.1;AC103794.1
chr1_115711584_peak	chr1	115711584	115711584	MACS_chipSampleRep0_VS_controlSampleRep0_YAPTAZ_peak_2246	peak_YAP1_SF268_654	peak_YAP1_NCI-H2052_1702	TSPAN2	-79463	0	NGF	NGF;CASQ2;RP4-663N10.1;TSPAN2
chr1_115722240_peak	chr1	115722240	115722240	MACS_chipSampleRep0_VS_controlSampleRep0_YAPTAZ_peak_2247	peak_YAP1_SF268_515	peak_YAP1_NCI-H2052_2015	TSPAN2	-90119	0	NA	CASQ2;RP4-663N10.1;TSPAN2
chr1_115753190_peak	chr1	115753190	115753190	NA	NA	peak_YAP1_NCI-H2052_13915	TSPAN2	-121069	0	NA	NGF;TSHB
chr11_15815072_peak	chr11	15815072	15815072	NA	NA	peak_YAP1_NCI-H2052_13916	INSC	681102	0	NA	AC103794.1
chr1_115842979_peak	chr1	115842979	115842979	MACS_chipSampleRep0_VS_controlSampleRep0_YAPTAZ_peak_2255	NA	NA	NGF	37878	0	NA	NGF;RP4-663N10.1;TSHB
chr1_115843342_peak	chr1	115843342	115843342	NA	peak_YAP1_SF268_1568	NA	NGF	37515	0	NA	NGF;RP4-663N10.1;TSHB
chr1_115857592_peak	chr1	115857592	115857592	MACS_chipSampleRep0_VS_controlSampleRep0_YAPTAZ_peak_2256	peak_YAP1_SF268_1933	peak_YAP1_NCI-H2052_8124	NGF	23265	0	NA	NGF;RP4-663N10.1
chr1_115865419_peak	chr1	115865419	115865419	MACS_chipSampleRep0_VS_controlSampleRep0_YAPTAZ_peak_2258	NA	NA	NGF	15438	0	NA	TSHB;RP4-663N10.1;TSPAN2
chr1_115866173_peak	chr1	115866173	115866173	MACS_chipSampleRep0_VS_controlSampleRep0_YAPTAZ_peak_2259	NA	NA	NGF	14684	0	NA	TSHB;RP4-663N10.1;TSPAN2
chr1_115867835_peak	chr1	115867835	115867835	MACS_chipSampleRep0_VS_controlSampleRep0_YAPTAZ_peak_2260	NA	NA	NGF	13022	0	NA	TSHB;RP4-663N10.1;TSPAN2
chr1_115873406_peak	chr1	115873406	115873406	MACS_chipSampleRep0_VS_controlSampleRep0_YAPTAZ_peak_2261	peak_YAP1_SF268_1080	NA	NGF	7451	0	NA	TSHB;SLC22A15;TSPAN2;CASQ2;RP4-663N10.1
chr11_15914841_peak	chr11	15914841	15914841	NA	NA	peak_YAP1_NCI-H2052_13092	C11orf58	-719838	0	NA	AC103794.1;CTD-3096P4.1;C11orf58
chr11_15919311_peak	chr11	15919311	15919311	NA	NA	peak_YAP1_NCI-H2052_11291	C11orf58	-715368	0	NA	AC103794.1;CTD-3096P4.1;C11orf58
chr1_115969023_peak	chr1	115969023	115969023	MACS_chipSampleRep0_VS_controlSampleRep0_YAPTAZ_peak_2264	peak_YAP1_SF268_2482	peak_YAP1_NCI-H2052_11593	NGF	-88166	0	NGF	CASQ2;NGF;RP4-663N10.1
chr11_16021817_peak	chr11	16021817	16021817	NA	NA	peak_YAP1_NCI-H2052_8353	SOX6	739321	0	NA	AC103794.1
chr1_116039968_peak	chr1	116039968	116039968	MACS_chipSampleRep0_VS_controlSampleRep0_YAPTAZ_peak_2271	peak_YAP1_SF268_2271	NA	VANGL1	-144606	0	NA	NGF;CASQ2;RP4-663N10.1
chr1_116088541_peak	chr1	116088541	116088541	MACS_chipSampleRep0_VS_controlSampleRep0_YAPTAZ_peak_2272	peak_YAP1_SF268_365	peak_YAP1_NCI-H2052_1050	VANGL1	-96033	0	NA	TSHB;MAB21L3;CASQ2;NGF
chr1_116088996_peak	chr1	116088996	116088996	NA	peak_YAP1_SF268_1422	NA	VANGL1	-95578	0	NA	TSHB;MAB21L3;CASQ2;NGF
chr11_16118090_peak	chr11	16118090	16118090	NA	NA	peak_YAP1_NCI-H2052_15929	SOX6	643048	0	NA	CTD-3096P4.1;AC103794.1
chr11_16176441_peak	chr11	16176441	16176441	MACS_chipSampleRep0_VS_controlSampleRep0_YAPTAZ_peak_7014	NA	peak_YAP1_NCI-H2052_2229	SOX6	584697	0	NA	C11orf58;AC103794.1
chr11_16180189_peak	chr11	16180189	16180189	NA	NA	peak_YAP1_NCI-H2052_12486	SOX6	580949	0	NA	C11orf58;AC103794.1
chr11_16191295_peak	chr11	16191295	16191295	NA	NA	peak_YAP1_NCI-H2052_13493	SOX6	569843	0	NA	AC103794.1;CTD-3096P4.1
chr11_16206306_peak	chr11	16206306	16206306	NA	NA	peak_YAP1_NCI-H2052_16373	SOX6	554832	0	NA	AC103794.1
chr1_116325764_peak	chr1	116325764	116325764	MACS_chipSampleRep0_VS_controlSampleRep0_YAPTAZ_peak_2280	NA	NA	CASQ2	-14362	0	NA	MAB21L3;SNORA42.4;RP11-159M11.2
chr11_16469911_peak	chr11	16469911	16469911	NA	NA	peak_YAP1_NCI-H2052_12269	SOX6	291227	0	NA	AC103794.1;SOX6;USH1C;C11orf58
chr1_116520363_peak	chr1	116520363	116520363	NA	NA	peak_YAP1_NCI-H2052_10359	SLC22A15	1244	1	NA	NA
chr1_116618852_peak	chr1	116618852	116618852	NA	NA	peak_YAP1_NCI-H2052_5948	MAB21L3	-35524	0	NA	ATP1A1OS;CASQ2;MAB21L3;RP11-159M11.2
chr11_16629275_peak	chr11	16629275	16629275	NA	peak_YAP1_SF268_1944	peak_YAP1_NCI-H2052_12716	C11orf58	-5404	0	NA	NA
chr1_116658294_peak	chr1	116658294	116658294	MACS_chipSampleRep0_VS_controlSampleRep0_YAPTAZ_peak_2284	peak_YAP1_SF268_705	peak_YAP1_NCI-H2052_10545	MAB21L3	3918	0	NA	ATP1A1OS;C1orf137;ATP1A1;MIR320B1;RP11-159M11.2
chr11_16691529_peak	chr11	16691529	16691529	MACS_chipSampleRep0_VS_controlSampleRep0_YAPTAZ_peak_7018	NA	peak_YAP1_NCI-H2052_8868	C11orf58	56850	0	NA	SOX6;C11orf58
chr11_16781556_peak	chr11	16781556	16781556	NA	NA	peak_YAP1_NCI-H2052_10360	SOX6	-20418	0	NA	PLEKHA7;U6.1017;C11orf58;SOX6;AC116533.1
chr11_16813359_peak	chr11	16813359	16813359	MACS_chipSampleRep0_VS_controlSampleRep0_YAPTAZ_peak_7021	NA	peak_YAP1_NCI-H2052_6894	PLEKHA7	222631	0	NA	U6.1017;SOX6;ABCC8;U6.280;PLEKHA7;AC116533.1
chr11_16842175_peak	chr11	16842175	16842175	MACS_chipSampleRep0_VS_controlSampleRep0_YAPTAZ_peak_7022	peak_YAP1_SF268_242	peak_YAP1_NCI-H2052_1650	PLEKHA7	193815	0	NA	U6.1017;AC116533.1;PLEKHA7
chr11_16910742_peak	chr11	16910742	16910742	NA	NA	peak_YAP1_NCI-H2052_16256	PLEKHA7	125248	0	NA	U6.1017;PLEKHA7;AC116533.1;USH1C
chr11_16912937_peak	chr11	16912937	16912937	MACS_chipSampleRep0_VS_controlSampleRep0_YAPTAZ_peak_7023	NA	NA	PLEKHA7	123053	0	NA	SOX6;AC116533.1;PLEKHA7;OTOG;U6.1017
chr11_16913715_peak	chr11	16913715	16913715	MACS_chipSampleRep0_VS_controlSampleRep0_YAPTAZ_peak_7024	NA	peak_YAP1_NCI-H2052_742	PLEKHA7	122275	0	NA	SOX6;AC116533.1;PLEKHA7;OTOG;U6.1017
chr11_16917165_peak	chr11	16917165	16917165	NA	NA	peak_YAP1_NCI-H2052_15196	PLEKHA7	118825	0	NA	KCNJ11;USH1C;RP1-239B22.1;OTOG;ABCC8;AC116533.1;PLEKHA7;U6.1017
chr11_16939719_peak	chr11	16939719	16939719	NA	NA	peak_YAP1_NCI-H2052_14237	PLEKHA7	96271	0	NA	AC116533.1;ABCC8;RP1-239B22.1;OTOG;U6.1017;PLEKHA7
chr11_16955557_peak	chr11	16955557	16955557	NA	NA	peak_YAP1_NCI-H2052_8484	PLEKHA7	80433	0	NA	ABCC8;USH1C;U6.1017;AC116533.1;PLEKHA7
chr11_17003437_peak	chr11	17003437	17003437	MACS_chipSampleRep0_VS_controlSampleRep0_YAPTAZ_peak_7030	NA	NA	PLEKHA7	32553	0	NA	AC116533.1;RP1-239B22.1;USH1C;OTOG;PLEKHA7
chr1_117052115_peak	chr1	117052115	117052115	NA	NA	peak_YAP1_NCI-H2052_15114	CD58	61546	0	NA	AL157904.1;ATP1A1;MIR320B1;MAB21L3;IGSF3;CD58;RP11-27K13.3;ATP1A1OS
chr11_17193099_peak	chr11	17193099	17193099	MACS_chipSampleRep0_VS_controlSampleRep0_YAPTAZ_peak_7033	peak_YAP1_SF268_663	peak_YAP1_NCI-H2052_1254	PIK3C2A	36431	0	NA	RP1-239B22.1;AC116533.1;PLEKHA7;U6.1017;USH1C;ABCC8
chr11_17230963_peak	chr11	17230963	17230963	NA	NA	peak_YAP1_NCI-H2052_11663	NUCB2	1263	1	NA	NA
chr11_17278194_peak	chr11	17278194	17278194	NA	NA	peak_YAP1_NCI-H2052_7139	NUCB2	48494	0	NA	ABCC8;RP1-239B22.1;USH1C;MYOD1;AC116533.1
chr11_17289286_peak	chr11	17289286	17289286	NA	NA	peak_YAP1_NCI-H2052_4589	NUCB2	59586	0	NA	USH1C;OTOG;U6.1017;ABCC8;SERGEF;RP1-239B22.1;AC116533.1
chr1_117363220_peak	chr1	117363220	117363220	NA	NA	peak_YAP1_NCI-H2052_7906	CD2	66213	0	NA	CD101;TRIM45;ATP1A1OS;MAN1A2;MAB21L3;RP11-27K13.3;CD2;CD58;PTGFRN;AL157904.1;IGSF3;C1orf137;MIR320B1
chr11_17402918_peak	chr11	17402918	17402918	NA	NA	peak_YAP1_NCI-H2052_11664	KCNJ11	7960	0	NA	NA
chr1_117684965_peak	chr1	117684965	117684965	NA	peak_YAP1_SF268_1823	NA	TRIM45	-19756	0	TTF2	C1orf137;MAN1A2;AL157902.3;SNORA40.5;IGSF3;VTCN1
chr1_117689866_peak	chr1	117689866	117689866	NA	NA	peak_YAP1_NCI-H2052_9367	TRIM45	-24657	0	TTF2	MIR942;MIR320B1;CD101;MAN1A2;SNORA40.5;ATP1A1OS;VTCN1;PTGFRN;TRIM45;RP11-27K13.3
chr11_17705227_peak	chr11	17705227	17705227	MACS_chipSampleRep0_VS_controlSampleRep0_YAPTAZ_peak_7041	NA	peak_YAP1_NCI-H2052_4831	MYOD1	-35888	0	NA	USH1C;RP11-113D6.6;ABCC8;SERGEF;SAAL1;KCNC1;MYOD1;OTOG
chr11_18165957_peak	chr11	18165957	18165957	MACS_chipSampleRep0_VS_controlSampleRep0_YAPTAZ_peak_7046	NA	NA	MRGPRX3	23455	0	NA	RP11-113D6.10;LDHA;SPTY2D1;RP11-1081L13.4;RP11-504G3.1;MYOD1;MRGPRX3;RP11-113D6.6;SAA4;SAAL1;SERGEF;HPS5
chr1_118199842_peak	chr1	118199842	118199842	MACS_chipSampleRep0_VS_controlSampleRep0_YAPTAZ_peak_2306	NA	NA	FAM46C	51286	0	NA	AL157902.3;GDAP2;MAN1A2;SNORA40.5
chr11_18284427_peak	chr11	18284427	18284427	NA	peak_YAP1_SF268_237	peak_YAP1_NCI-H2052_11235	SAA1	-3294	0	NA	RP11-113D6.10;SAA4;SAAL1;RP11-113D6.6;SERGEF;RP11-1081L13.4;RP11-504G3.1;OTOG;HPS5;LDHA;LDHAL6A
chr11_18334818_peak	chr11	18334818	18334818	NA	peak_YAP1_SF268_2122	peak_YAP1_NCI-H2052_9318	HPS5	8927	0	TSG101	SPTY2D1;SERGEF;RP11-504G3.1;LDHA;LDHC;SAA4;SAAL1;RP11-113D6.10;RP11-113D6.6
chr1_118364598_peak	chr1	118364598	118364598	MACS_chipSampleRep0_VS_controlSampleRep0_YAPTAZ_peak_2309	NA	peak_YAP1_NCI-H2052_11594	GDAP2	107655	0	FAM46C	MAN1A2;SNORA40.5;GDAP2;AL157902.3
chr11_18405478_peak	chr11	18405478	18405478	NA	NA	peak_YAP1_NCI-H2052_14477	LDHA	-10457	0	NA	SPTY2D1;SERGEF;SAAL1;RP11-504G3.1;RP11-1081L13.4;LDHC;HPS5;SAA4;RP11-113D6.6
chr11_1848619_peak	chr11	1848619	1848619	MACS_chipSampleRep0_VS_controlSampleRep0_YAPTAZ_peak_6684	NA	NA	SYT8	-90	1	NA	NA
chr11_1850461_peak	chr11	1850461	1850461	MACS_chipSampleRep0_VS_controlSampleRep0_YAPTAZ_peak_6686	NA	NA	SYT8	1752	1	NA	NA
chr11_18610371_peak	chr11	18610371	18610371	MACS_chipSampleRep0_VS_controlSampleRep0_YAPTAZ_peak_7054	NA	NA	UEVLD	-77	1	NA	NA
chr11_19009549_peak	chr11	19009549	19009549	NA	NA	peak_YAP1_NCI-H2052_3213	MRGPRX1	-48495	0	NA	ZDHHC13
chr11_19049978_peak	chr11	19049978	19049978	NA	NA	peak_YAP1_NCI-H2052_9263	MRGPRX2	32250	0	NA	NAV2-AS4;NAV2-AS5;MRGPRX2;ZDHHC13
chr11_19101325_peak	chr11	19101325	19101325	NA	NA	peak_YAP1_NCI-H2052_16041	MRGPRX2	-19097	0	NA	NAV2;NAV2-AS5;NAV2-AS4;ZDHHC13;E2F8
chr11_19109427_peak	chr11	19109427	19109427	NA	NA	peak_YAP1_NCI-H2052_7050	MRGPRX2	-27199	0	NA	SNORA1.4;NAV2-AS5;NAV2-AS4;NAV2;LDHA;ZDHHC13;MRGPRX2
chr1_11919091_peak	chr1	11919091	11919091	NA	peak_YAP1_SF268_289	NA	NPPB	-103	1	NA	NA
chr1_11919825_peak	chr1	11919825	11919825	NA	peak_YAP1_SF268_314	peak_YAP1_NCI-H2052_1271	NPPB	-837	1	NA	NA
chr11_19254648_peak	chr11	19254648	19254648	NA	NA	peak_YAP1_NCI-H2052_13412	E2F8	8519	0	NA	MRGPRX2;ZDHHC13;NAV2-AS5;RP11-428C19.4
chr11_19392168_peak	chr11	19392168	19392168	NA	NA	peak_YAP1_NCI-H2052_10058	NAV2	19897	0	NA	NAV2-AS5;NAV2;NAV2-AS4;SNORA1.4
chr11_19395966_peak	chr11	19395966	19395966	NA	NA	peak_YAP1_NCI-H2052_2028	NAV2	23695	0	NA	NAV2;ZDHHC13;NAV2-AS5;NAV2-AS4;RP11-428C19.4
chr11_19402108_peak	chr11	19402108	19402108	NA	NA	peak_YAP1_NCI-H2052_11538	NAV2	29837	0	NA	ZDHHC13;NAV2-AS4;NAV2
chr11_19441154_peak	chr11	19441154	19441154	NA	NA	peak_YAP1_NCI-H2052_7951	NAV2	68883	0	NA	NAV2;NAV2-AS5
chr11_19459528_peak	chr11	19459528	19459528	NA	NA	peak_YAP1_NCI-H2052_6287	NAV2	87257	0	NA	ZDHHC13;SPTY2D1;SNORA1.4;NAV2-AS4;NAV2;E2F8;NAV2-AS5
chr11_19463994_peak	chr11	19463994	19463994	NA	NA	peak_YAP1_NCI-H2052_1832	NAV2	91723	0	NA	ZDHHC13;SPTY2D1;SNORA1.4;NAV2-AS4;NAV2;E2F8;NAV2-AS5
chr11_19468929_peak	chr11	19468929	19468929	NA	NA	peak_YAP1_NCI-H2052_11539	NAV2	96658	0	NA	ZDHHC13;SPTY2D1;SNORA1.4;NAV2-AS4;NAV2;E2F8;NAV2-AS5
chr11_19521081_peak	chr11	19521081	19521081	NA	NA	peak_YAP1_NCI-H2052_10730	NAV2	148810	0	NA	NA
chr11_19617624_peak	chr11	19617624	19617624	MACS_chipSampleRep0_VS_controlSampleRep0_YAPTAZ_peak_7065	NA	peak_YAP1_NCI-H2052_5406	NAV2	245353	0	LOC100126784;NAV2	NAV2-AS5;NAV2-AS4
chr11_19619573_peak	chr11	19619573	19619573	MACS_chipSampleRep0_VS_controlSampleRep0_YAPTAZ_peak_7066	NA	NA	NAV2	247302	0	LOC100126784;NAV2	NAV2-AS5;NAV2-AS4
chr1_119623379_peak	chr1	119623379	119623379	MACS_chipSampleRep0_VS_controlSampleRep0_YAPTAZ_peak_2316	NA	NA	WARS2	59915	0	NA	NA
chr1_119676800_peak	chr1	119676800	119676800	NA	NA	peak_YAP1_NCI-H2052_15197	WARS2	6494	0	NA	TBX15;HAO2
chr1_11968389_peak	chr1	11968389	11968389	NA	NA	peak_YAP1_NCI-H2052_14324	KIAA2013	18096	0	PLOD1	NA
chr11_19701890_peak	chr11	19701890	19701890	NA	NA	peak_YAP1_NCI-H2052_4531	NAV2	329619	0	NA	NAV2;SNORA1.4
chr11_19736809_peak	chr11	19736809	19736809	NA	NA	peak_YAP1_NCI-H2052_10426	NAV2	364538	0	NA	SNORA1.4;NAV2-AS5;NAV2-AS4
chr11_19737098_peak	chr11	19737098	19737098	NA	NA	peak_YAP1_NCI-H2052_3321	NAV2	364827	0	NA	SNORA1.4;NAV2-AS5;NAV2-AS4
chr11_19774950_peak	chr11	19774950	19774950	NA	NA	peak_YAP1_NCI-H2052_9160	NAV2	402679	0	E2F8;LOC100126784;NAV2	SNORA1.4;NAV2-AS5;ZDHHC13;HTATIP2
chr11_19816884_peak	chr11	19816884	19816884	NA	peak_YAP1_SF268_1288	NA	NAV2	444613	0	NA	SNORA1.4;NAV2-AS4
chr1_119822235_peak	chr1	119822235	119822235	MACS_chipSampleRep0_VS_controlSampleRep0_YAPTAZ_peak_2319	NA	peak_YAP1_NCI-H2052_9416	HAO2	-89167	0	NA	ZNF697;PHGDH;HAO2;U1.1;HSD3B2
chr11_19912021_peak	chr11	19912021	19912021	MACS_chipSampleRep0_VS_controlSampleRep0_YAPTAZ_peak_7073	NA	peak_YAP1_NCI-H2052_6259	NAV2	539750	0	NA	NAV2-AS2;NAV2-AS3;NAV2-AS4;DBX1;NAV2-AS1;SNORA1.4
chr11_19940739_peak	chr11	19940739	19940739	MACS_chipSampleRep0_VS_controlSampleRep0_YAPTAZ_peak_7074	NA	peak_YAP1_NCI-H2052_5199	NAV2	568468	0	NA	NAV2-AS5;NAV2-AS2
chr11_19941002_peak	chr11	19941002	19941002	NA	NA	peak_YAP1_NCI-H2052_11037	NAV2	568731	0	NA	DBX1;NAV2;SNORA1.4
chr1_1200430_peak	chr1	1200430	1200430	MACS_chipSampleRep0_VS_controlSampleRep0_YAPTAZ_peak_8	peak_YAP1_SF268_880	peak_YAP1_NCI-H2052_3462	UBE2J2	8835	0	UBE2J2	NA
chr11_20072301_peak	chr11	20072301	20072301	NA	peak_YAP1_SF268_578	NA	NAV2	700030	0	NA	DBX1;HTATIP2;SNORA1.4;NAV2-AS3
chr1_120630756_peak	chr1	120630756	120630756	NA	NA	peak_YAP1_NCI-H2052_12717	NOTCH2	-18516	0	NA	ADAM30
chr11_2117435_peak	chr11	2117435	2117435	NA	peak_YAP1_SF268_562	NA	IGF2	53398	0	NA	SYT8;KRTAP5-5;IGF2/INS-IGF2;TH;IFITM10;IGF2AS;AC051649.7;MIR483;KRTAP5-4
chr11_2117512_peak	chr11	2117512	2117512	MACS_chipSampleRep0_VS_controlSampleRep0_YAPTAZ_peak_6695	NA	NA	IGF2	53321	0	NA	SYT8;KRTAP5-5;IGF2/INS-IGF2;TH;IFITM10;IGF2AS;AC051649.7;MIR483;KRTAP5-4
chr11_2119018_peak	chr11	2119018	2119018	MACS_chipSampleRep0_VS_controlSampleRep0_YAPTAZ_peak_6696	NA	NA	IGF2	51815	0	NA	SYT8;KRTAP5-5;IGF2/INS-IGF2;TH;IFITM10;IGF2AS;AC051649.7;MIR483;KRTAP5-4
chr1_12135957_peak	chr1	12135957	12135957	MACS_chipSampleRep0_VS_controlSampleRep0_YAPTAZ_peak_208	NA	peak_YAP1_NCI-H2052_4532	TNFRSF8	12523	0	MIIP	MFN2;MIIP;KIAA2013;PLOD1;RP5-934G17.2;NPPB
chr1_12157547_peak	chr1	12157547	12157547	NA	NA	peak_YAP1_NCI-H2052_13093	TNFRSF8	34113	0	MIIP	MIIP;SNORA59A;TNFRSF1B;PLOD1;VPS13D;MFN2;KIAA2013
chr11_2200244_peak	chr11	2200244	2200244	NA	NA	peak_YAP1_NCI-H2052_10427	TH	-7137	0	NA	IGF2AS;KRTAP5-4;AC131971.3;TRPM5;U6.652;C11orf89;KRTAP5-5;SLC22A18;FAM99B;TSSC4;CD81
chr11_2202244_peak	chr11	2202244	2202244	MACS_chipSampleRep0_VS_controlSampleRep0_YAPTAZ_peak_6703	NA	peak_YAP1_NCI-H2052_9788	TH	-9137	0	NA	KRTAP5-5;C11orf89;IGF2/INS-IGF2;TRPM5;IGF2AS;CD81;IFITM10;SYT8;FAM99B
chr1_12213740_peak	chr1	12213740	12213740	NA	NA	peak_YAP1_NCI-H2052_4717	TNFRSF1B	-13320	0	TNFRSF1B;VPS13D	RP5-934G17.2;RNU5E-1;MIIP;AGTRAP;NPPB;U6.233;VPS13D;PLOD1;KIAA2013
chr11_22471148_peak	chr11	22471148	22471148	NA	peak_YAP1_SF268_1971	peak_YAP1_NCI-H2052_114	SLC17A6	111505	0	NA	SLC17A6
chr11_22480720_peak	chr11	22480720	22480720	NA	NA	peak_YAP1_NCI-H2052_455	SLC17A6	121077	0	NA	SVIP;CTD-3064C13.1;SLC17A6;CTD-2140G10.4
chr11_22488500_peak	chr11	22488500	22488500	NA	NA	peak_YAP1_NCI-H2052_2831	SLC17A6	128857	0	NA	SVIP;CTD-3064C13.1;SLC17A6
chr11_23226892_peak	chr11	23226892	23226892	NA	NA	peak_YAP1_NCI-H2052_10789	SVIP	-375047	0	NA	NA
chr11_23227228_peak	chr11	23227228	23227228	NA	NA	peak_YAP1_NCI-H2052_11118	SVIP	-375383	0	NA	NA
chr11_23228411_peak	chr11	23228411	23228411	NA	NA	peak_YAP1_NCI-H2052_10731	SVIP	-376566	0	NA	NA
chr11_23309737_peak	chr11	23309737	23309737	NA	NA	peak_YAP1_NCI-H2052_3918	SVIP	-457892	0	NA	ANO3
chr11_23332031_peak	chr11	23332031	23332031	NA	NA	peak_YAP1_NCI-H2052_6086	SVIP	-480186	0	NA	NA
chr11_23333693_peak	chr11	23333693	23333693	NA	NA	peak_YAP1_NCI-H2052_5059	SVIP	-481848	0	NA	NA
chr11_23530782_peak	chr11	23530782	23530782	NA	NA	peak_YAP1_NCI-H2052_14325	SVIP	-678937	0	NA	NA
chr11_23592614_peak	chr11	23592614	23592614	MACS_chipSampleRep0_VS_controlSampleRep0_YAPTAZ_peak_7087	NA	NA	SVIP	-740769	0	NA	NA
chr11_23747502_peak	chr11	23747502	23747502	MACS_chipSampleRep0_VS_controlSampleRep0_YAPTAZ_peak_7088	NA	peak_YAP1_NCI-H2052_3894	LUZP2	-771014	0	NA	NA
chr11_23787624_peak	chr11	23787624	23787624	NA	NA	peak_YAP1_NCI-H2052_13749	LUZP2	-730892	0	NA	NA
chr11_23919170_peak	chr11	23919170	23919170	NA	NA	peak_YAP1_NCI-H2052_2712	LUZP2	-599346	0	NA	NA
chr11_23919630_peak	chr11	23919630	23919630	NA	NA	peak_YAP1_NCI-H2052_4064	LUZP2	-598886	0	NA	NA
chr11_23924819_peak	chr11	23924819	23924819	MACS_chipSampleRep0_VS_controlSampleRep0_YAPTAZ_peak_7090	NA	peak_YAP1_NCI-H2052_614	LUZP2	-593697	0	NA	NA
chr11_23979068_peak	chr11	23979068	23979068	NA	NA	peak_YAP1_NCI-H2052_5690	LUZP2	-539448	0	NA	NA
chr11_24010275_peak	chr11	24010275	24010275	MACS_chipSampleRep0_VS_controlSampleRep0_YAPTAZ_peak_7091	NA	NA	LUZP2	-508241	0	NA	NA
chr11_24260728_peak	chr11	24260728	24260728	NA	NA	peak_YAP1_NCI-H2052_6529	LUZP2	-257788	0	NA	LUZP2
chr11_24597052_peak	chr11	24597052	24597052	NA	NA	peak_YAP1_NCI-H2052_4790	LUZP2	78536	0	NA	LUZP2
chr11_24644931_peak	chr11	24644931	24644931	NA	NA	peak_YAP1_NCI-H2052_7827	LUZP2	126415	0	NA	LUZP2
chr1_12515371_peak	chr1	12515371	12515371	NA	NA	peak_YAP1_NCI-H2052_9574	VPS13D	225247	0	NA	DHRS3;U6atac.11;AADACL4;SNORA59A
chr1_12517115_peak	chr1	12517115	12517115	MACS_chipSampleRep0_VS_controlSampleRep0_YAPTAZ_peak_215	NA	peak_YAP1_NCI-H2052_9729	VPS13D	226991	0	NA	DHRS3;U6atac.11;AADACL4;SNORA59A
chr1_12538423_peak	chr1	12538423	12538423	NA	NA	peak_YAP1_NCI-H2052_3827	VPS13D	248299	0	NA	DHRS3;SNORA59A;U6atac.11
chr11_2554737_peak	chr11	2554737	2554737	MACS_chipSampleRep0_VS_controlSampleRep0_YAPTAZ_peak_6708	NA	NA	KCNQ1	88823	0	CDKN1C;SLC22A18	AC131971.1;AC013791.10;NAP1L4;SNORA54;IFITM10;C11orf36;U1.41;KCNQ1;KCNQ1DN;SLC22A18;CDKN1C;PHLDA2;CD81;KCNQ1OT1;TRPM5;AC131971.3
chr11_2555147_peak	chr11	2555147	2555147	NA	peak_YAP1_SF268_1359	peak_YAP1_NCI-H2052_8485	KCNQ1	89233	0	CDKN1C;SLC22A18	AC131971.1;AC013791.10;NAP1L4;SNORA54;IFITM10;C11orf36;U1.41;KCNQ1;KCNQ1DN;SLC22A18;CDKN1C;PHLDA2;CD81;KCNQ1OT1;TRPM5;AC131971.3
chr11_26050321_peak	chr11	26050321	26050321	NA	NA	peak_YAP1_NCI-H2052_10305	ANO3	-160508	0	NA	MUC15;ANO3
chr1_12610038_peak	chr1	12610038	12610038	MACS_chipSampleRep0_VS_controlSampleRep0_YAPTAZ_peak_220	NA	peak_YAP1_NCI-H2052_11177	DHRS3	67699	0	NA	KIAA2013;SNORA59A;AADACL4;U6atac.11;DHRS3
chr11_26209405_peak	chr11	26209405	26209405	NA	NA	peak_YAP1_NCI-H2052_1187	ANO3	-1424	1	NA	NA
chr1_12656682_peak	chr1	12656682	12656682	MACS_chipSampleRep0_VS_controlSampleRep0_YAPTAZ_peak_223	NA	peak_YAP1_NCI-H2052_9319	DHRS3	21055	0	NA	PDPN;KIAA2013;U6atac.11;SNORA59A;DHRS3;VPS13D;AADACL4
chr11_26642840_peak	chr11	26642840	26642840	NA	NA	peak_YAP1_NCI-H2052_13573	ANO3	432011	0	NA	MUC15
chr1_12664541_peak	chr1	12664541	12664541	NA	NA	peak_YAP1_NCI-H2052_12718	DHRS3	13196	0	NA	PDPN;KIAA2013;U6atac.11;SNORA59A;DHRS3;VPS13D;AADACL4
chr1_12696755_peak	chr1	12696755	12696755	NA	peak_YAP1_SF268_139	peak_YAP1_NCI-H2052_7952	AADACL4	-7811	0	NA	U6atac.11;SNORA59A;AADACL3;VPS13D
chr11_26969074_peak	chr11	26969074	26969074	NA	NA	peak_YAP1_NCI-H2052_2128	FIBIN	-46554	0	FIBIN	FIBIN
chr11_26993691_peak	chr11	26993691	26993691	NA	NA	peak_YAP1_NCI-H2052_13181	FIBIN	-21937	0	NA	FIBIN
chr11_27231279_peak	chr11	27231279	27231279	MACS_chipSampleRep0_VS_controlSampleRep0_YAPTAZ_peak_7100	peak_YAP1_SF268_1036	peak_YAP1_NCI-H2052_4554	CCDC34	154136	0	LGR4	MUC15;RP11-159H22.2
chr11_27235097_peak	chr11	27235097	27235097	MACS_chipSampleRep0_VS_controlSampleRep0_YAPTAZ_peak_7101	NA	peak_YAP1_NCI-H2052_10059	CCDC34	150318	0	LGR4	MUC15;RP11-159H22.2
chr11_27240200_peak	chr11	27240200	27240200	NA	NA	peak_YAP1_NCI-H2052_4065	CCDC34	145215	0	NA	NA
chr11_27255920_peak	chr11	27255920	27255920	NA	NA	peak_YAP1_NCI-H2052_14238	CCDC34	129495	0	NA	LIN7C
chr11_27407018_peak	chr11	27407018	27407018	NA	NA	peak_YAP1_NCI-H2052_16042	CCDC34	-21603	0	NA	RP11-159H22.2
chr11_27449319_peak	chr11	27449319	27449319	NA	NA	peak_YAP1_NCI-H2052_9212	LGR4	45003	0	NA	RP11-159H22.2;LIN7C
chr11_27469243_peak	chr11	27469243	27469243	MACS_chipSampleRep0_VS_controlSampleRep0_YAPTAZ_peak_7112	NA	NA	LGR4	25079	0	CCDC34	LIN7C;MUC15;RP11-159H22.2
chr11_27477986_peak	chr11	27477986	27477986	NA	NA	peak_YAP1_NCI-H2052_8220	LGR4	16336	0	NA	LIN7C
chr11_27486169_peak	chr11	27486169	27486169	MACS_chipSampleRep0_VS_controlSampleRep0_YAPTAZ_peak_7113	NA	peak_YAP1_NCI-H2052_13574	LGR4	8153	0	CCDC34	LIN7C;BDNF
chr11_27584931_peak	chr11	27584931	27584931	NA	NA	peak_YAP1_NCI-H2052_7089	LIN7C	-56611	0	NA	BDNF;LIN7C
chr11_27883773_peak	chr11	27883773	27883773	NA	NA	peak_YAP1_NCI-H2052_8921	BDNF	-140168	0	BDNF	BDNF;MUC15
chr11_27889990_peak	chr11	27889990	27889990	NA	NA	peak_YAP1_NCI-H2052_1037	BDNF	-146385	0	NA	BDNF
chr11_27903861_peak	chr11	27903861	27903861	MACS_chipSampleRep0_VS_controlSampleRep0_YAPTAZ_peak_7125	NA	NA	BDNF	-160256	0	NA	MIR610
chr11_27926090_peak	chr11	27926090	27926090	NA	NA	peak_YAP1_NCI-H2052_12411	BDNF	-182485	0	BDNF	NA
chr11_27932007_peak	chr11	27932007	27932007	MACS_chipSampleRep0_VS_controlSampleRep0_YAPTAZ_peak_7130	NA	peak_YAP1_NCI-H2052_2713	BDNF	-188402	0	NA	BDNF
chr11_27935892_peak	chr11	27935892	27935892	MACS_chipSampleRep0_VS_controlSampleRep0_YAPTAZ_peak_7132	NA	peak_YAP1_NCI-H2052_4231	BDNF	-192287	0	BDNF	BDNF
chr11_27948620_peak	chr11	27948620	27948620	MACS_chipSampleRep0_VS_controlSampleRep0_YAPTAZ_peak_7134	NA	NA	METTL15	-181175	0	BDNF	BDNF;MIR610
chr11_27948742_peak	chr11	27948742	27948742	NA	NA	peak_YAP1_NCI-H2052_1667	METTL15	-181053	0	BDNF	BDNF;MIR610
chr11_27955966_peak	chr11	27955966	27955966	MACS_chipSampleRep0_VS_controlSampleRep0_YAPTAZ_peak_7135	peak_YAP1_SF268_683	peak_YAP1_NCI-H2052_158	METTL15	-173829	0	BDNF	MIR610
chr11_27956519_peak	chr11	27956519	27956519	NA	peak_YAP1_SF268_2411	peak_YAP1_NCI-H2052_1779	METTL15	-173276	0	BDNF	MIR610
chr11_27998716_peak	chr11	27998716	27998716	MACS_chipSampleRep0_VS_controlSampleRep0_YAPTAZ_peak_7136	NA	peak_YAP1_NCI-H2052_10306	METTL15	-131079	0	NA	BDNF;MIR610
chr11_28108270_peak	chr11	28108270	28108270	MACS_chipSampleRep0_VS_controlSampleRep0_YAPTAZ_peak_7137	NA	NA	METTL15	-21525	0	BDNF	MIR610
chr11_28108373_peak	chr11	28108373	28108373	NA	NA	peak_YAP1_NCI-H2052_5756	METTL15	-21422	0	BDNF	MIR610
chr11_28167848_peak	chr11	28167848	28167848	NA	NA	peak_YAP1_NCI-H2052_11292	METTL15	38053	0	BDNF	BDNF
chr11_28406139_peak	chr11	28406139	28406139	NA	NA	peak_YAP1_NCI-H2052_1959	KIF18A	-276284	0	NA	MIR610
chr11_2847349_peak	chr11	2847349	2847349	MACS_chipSampleRep0_VS_controlSampleRep0_YAPTAZ_peak_6713	NA	peak_YAP1_NCI-H2052_10856	KCNQ1	381435	0	KCNQ1OT1	U1.41;CDKN1C;AC013791.10;KCNQ1OT1;KCNQ1DN;TRPM5;CARS
chr11_28479500_peak	chr11	28479500	28479500	NA	NA	peak_YAP1_NCI-H2052_16149	KIF18A	-349645	0	BDNF	BDNF
chr11_28483121_peak	chr11	28483121	28483121	NA	NA	peak_YAP1_NCI-H2052_4612	KIF18A	-353266	0	BDNF	BDNF
chr11_28548085_peak	chr11	28548085	28548085	MACS_chipSampleRep0_VS_controlSampleRep0_YAPTAZ_peak_7144	NA	NA	KIF18A	-418230	0	NA	MIR610;BDNF
chr11_28641811_peak	chr11	28641811	28641811	MACS_chipSampleRep0_VS_controlSampleRep0_YAPTAZ_peak_7146	NA	NA	KIF18A	-511956	0	NA	BDNF
chr1_12870912_peak	chr1	12870912	12870912	NA	NA	peak_YAP1_NCI-H2052_12270	PRAMEF1	19366	0	NA	PDPN
chr11_28723847_peak	chr11	28723847	28723847	MACS_chipSampleRep0_VS_controlSampleRep0_YAPTAZ_peak_7149	NA	NA	KIF18A	-593992	0	BDNF	BDNF
chr11_28778698_peak	chr11	28778698	28778698	MACS_chipSampleRep0_VS_controlSampleRep0_YAPTAZ_peak_7152	peak_YAP1_SF268_2412	peak_YAP1_NCI-H2052_681	KIF18A	-648843	0	NA	NA
chr11_28779478_peak	chr11	28779478	28779478	MACS_chipSampleRep0_VS_controlSampleRep0_YAPTAZ_peak_7153	NA	peak_YAP1_NCI-H2052_109	KIF18A	-649623	0	NA	NA
chr11_28781059_peak	chr11	28781059	28781059	MACS_chipSampleRep0_VS_controlSampleRep0_YAPTAZ_peak_7154	peak_YAP1_SF268_2413	peak_YAP1_NCI-H2052_307	KIF18A	-651204	0	NA	NA
chr11_28789312_peak	chr11	28789312	28789312	NA	NA	peak_YAP1_NCI-H2052_4869	KIF18A	-659457	0	BDNF	NA
chr11_28855364_peak	chr11	28855364	28855364	MACS_chipSampleRep0_VS_controlSampleRep0_YAPTAZ_peak_7159	peak_YAP1_SF268_2282	peak_YAP1_NCI-H2052_167	KIF18A	-725509	0	BDNF	NA
chr11_28856663_peak	chr11	28856663	28856663	NA	NA	peak_YAP1_NCI-H2052_5605	KIF18A	-726808	0	BDNF	NA
chr11_28858031_peak	chr11	28858031	28858031	MACS_chipSampleRep0_VS_controlSampleRep0_YAPTAZ_peak_7162	peak_YAP1_SF268_1637	peak_YAP1_NCI-H2052_264	KIF18A	-728176	0	BDNF	NA
chr11_29040391_peak	chr11	29040391	29040391	NA	NA	peak_YAP1_NCI-H2052_4533	KIF18A	-910536	0	BDNF	NA
chr11_29115166_peak	chr11	29115166	29115166	MACS_chipSampleRep0_VS_controlSampleRep0_YAPTAZ_peak_7165	NA	peak_YAP1_NCI-H2052_2714	KCNA4	923404	0	BDNF	NA
chr11_29141727_peak	chr11	29141727	29141727	NA	NA	peak_YAP1_NCI-H2052_6651	KCNA4	896843	0	NA	NA
chr11_29195423_peak	chr11	29195423	29195423	MACS_chipSampleRep0_VS_controlSampleRep0_YAPTAZ_peak_7167	peak_YAP1_SF268_1171	peak_YAP1_NCI-H2052_789	KCNA4	843147	0	BDNF	NA
chr11_29207269_peak	chr11	29207269	29207269	NA	NA	peak_YAP1_NCI-H2052_6615	KCNA4	831301	0	NA	NA
chr11_29265409_peak	chr11	29265409	29265409	NA	NA	peak_YAP1_NCI-H2052_9730	KCNA4	773161	0	NA	BDNF
chr11_29303934_peak	chr11	29303934	29303934	NA	NA	peak_YAP1_NCI-H2052_15385	KCNA4	734636	0	NA	BDNF
chr11_29322089_peak	chr11	29322089	29322089	NA	NA	peak_YAP1_NCI-H2052_1506	KCNA4	716481	0	NA	NA
chr11_29328280_peak	chr11	29328280	29328280	NA	NA	peak_YAP1_NCI-H2052_2301	KCNA4	710290	0	NA	NA
chr11_29331803_peak	chr11	29331803	29331803	NA	NA	peak_YAP1_NCI-H2052_11352	KCNA4	706767	0	BDNF	BDNF
chr11_29334539_peak	chr11	29334539	29334539	NA	NA	peak_YAP1_NCI-H2052_15700	KCNA4	704031	0	BDNF	BDNF
chr11_29343456_peak	chr11	29343456	29343456	MACS_chipSampleRep0_VS_controlSampleRep0_YAPTAZ_peak_7175	NA	peak_YAP1_NCI-H2052_1517	KCNA4	695114	0	BDNF	LIN7C
chr11_29350869_peak	chr11	29350869	29350869	NA	NA	peak_YAP1_NCI-H2052_7288	KCNA4	687701	0	NA	NA
chr11_29358498_peak	chr11	29358498	29358498	NA	NA	peak_YAP1_NCI-H2052_16374	KCNA4	680072	0	NA	NA
chr11_29512691_peak	chr11	29512691	29512691	NA	NA	peak_YAP1_NCI-H2052_10732	KCNA4	525879	0	NA	NA
chr11_29545797_peak	chr11	29545797	29545797	MACS_chipSampleRep0_VS_controlSampleRep0_YAPTAZ_peak_7177	NA	NA	KCNA4	492773	0	NA	NA
chr1_1296144_peak	chr1	1296144	1296144	MACS_chipSampleRep0_VS_controlSampleRep0_YAPTAZ_peak_18	peak_YAP1_SF268_1396	peak_YAP1_NCI-H2052_3431	MXRA8	1013	1	NA	NA
chr11_29662965_peak	chr11	29662965	29662965	NA	NA	peak_YAP1_NCI-H2052_12560	KCNA4	375605	0	NA	NA
chr11_29795464_peak	chr11	29795464	29795464	NA	NA	peak_YAP1_NCI-H2052_16043	KCNA4	243106	0	NA	NA
chr11_30030908_peak	chr11	30030908	30030908	NA	NA	peak_YAP1_NCI-H2052_6321	KCNA4	7662	0	NA	NA
chr11_30265979_peak	chr11	30265979	30265979	NA	NA	peak_YAP1_NCI-H2052_8030	FSHB	13416	0	NA	C11orf46
chr11_30276673_peak	chr11	30276673	30276673	NA	NA	peak_YAP1_NCI-H2052_5407	FSHB	24110	0	NA	C11orf46;FSHB
chr11_30763041_peak	chr11	30763041	30763041	NA	NA	peak_YAP1_NCI-H2052_8261	MPPED2	-154622	0	NA	NA
chr11_30779722_peak	chr11	30779722	30779722	NA	NA	peak_YAP1_NCI-H2052_16375	MPPED2	-171303	0	NA	NA
chr11_30782098_peak	chr11	30782098	30782098	NA	NA	peak_YAP1_NCI-H2052_13182	MPPED2	-173679	0	NA	NA
chr11_3117161_peak	chr11	3117161	3117161	MACS_chipSampleRep0_VS_controlSampleRep0_YAPTAZ_peak_6725	NA	NA	OSBPL5	70808	0	NA	U1.41;AC131971.1;SNORA54;SLC22A18;C11orf36;NAP1L4
chr11_3117288_peak	chr11	3117288	3117288	NA	NA	peak_YAP1_NCI-H2052_14737	OSBPL5	70681	0	NA	U1.41;AC131971.1;SNORA54;SLC22A18;C11orf36;NAP1L4
chr11_31667493_peak	chr11	31667493	31667493	NA	NA	peak_YAP1_NCI-H2052_8922	ELP4	136196	0	NA	RP1-17K7.3;RP1-17K7.2;RCN1;PAX6
chr11_31677290_peak	chr11	31677290	31677290	MACS_chipSampleRep0_VS_controlSampleRep0_YAPTAZ_peak_7183	NA	peak_YAP1_NCI-H2052_1746	ELP4	145993	0	NA	NA
chr11_31706101_peak	chr11	31706101	31706101	MACS_chipSampleRep0_VS_controlSampleRep0_YAPTAZ_peak_7184	NA	NA	ELP4	174804	0	NA	RP1-17K7.2;RP1-296L11.1;PAX6
chr11_31866113_peak	chr11	31866113	31866113	NA	NA	peak_YAP1_NCI-H2052_15386	RCN1	32174	0	NA	RP1-17K7.3;IMMP1L;RP1-296L11.1;PAX6;RP1-17K7.2;RCN1
chr11_32055950_peak	chr11	32055950	32055950	NA	NA	peak_YAP1_NCI-H2052_435	RCN1	222011	0	NA	NA
chr11_32078184_peak	chr11	32078184	32078184	NA	NA	peak_YAP1_NCI-H2052_8397	RCN1	244245	0	NA	NA
chr11_32109724_peak	chr11	32109724	32109724	MACS_chipSampleRep0_VS_controlSampleRep0_YAPTAZ_peak_7186	NA	peak_YAP1_NCI-H2052_6010	RCN1	275785	0	NA	NA
chr11_32159027_peak	chr11	32159027	32159027	MACS_chipSampleRep0_VS_controlSampleRep0_YAPTAZ_peak_7191	NA	peak_YAP1_NCI-H2052_1064	WT1	298149	0	NA	RCN1;CCDC73;PAX6;RP1-17K7.3;RP1-65P5.3;RP1-17K7.2;U3.38
chr11_32334204_peak	chr11	32334204	32334204	NA	NA	peak_YAP1_NCI-H2052_4356	WT1	122972	0	NA	RP1-17K7.3;RP1-17K7.2;CCDC73
chr11_32388423_peak	chr11	32388423	32388423	NA	NA	peak_YAP1_NCI-H2052_15595	WT1	68753	0	NA	WT1-AS;EIF3M
chr11_32413898_peak	chr11	32413898	32413898	NA	NA	peak_YAP1_NCI-H2052_16150	WT1	43278	0	NA	TCP11L1;RP1-17K7.3;WT1-AS;CCDC73;EIF3M
chr11_32418777_peak	chr11	32418777	32418777	MACS_chipSampleRep0_VS_controlSampleRep0_YAPTAZ_peak_7194	NA	peak_YAP1_NCI-H2052_5606	WT1	38399	0	NA	TCP11L1;RP1-17K7.3;WT1-AS;CCDC73;EIF3M
chr11_32421994_peak	chr11	32421994	32421994	NA	NA	peak_YAP1_NCI-H2052_11723	WT1	35182	0	NA	WT1-AS
chr11_32440514_peak	chr11	32440514	32440514	MACS_chipSampleRep0_VS_controlSampleRep0_YAPTAZ_peak_7196	NA	peak_YAP1_NCI-H2052_15275	WT1	16662	0	NA	NA
chr11_33021916_peak	chr11	33021916	33021916	NA	NA	peak_YAP1_NCI-H2052_13575	DEPDC7	-15494	0	NA	QSER1;TCP11L1;EIF3M
chr11_33066104_peak	chr11	33066104	33066104	NA	NA	peak_YAP1_NCI-H2052_9368	TCP11L1	5141	0	NA	RP11-348A11.4
chr11_33393197_peak	chr11	33393197	33393197	NA	NA	peak_YAP1_NCI-H2052_7510	HIPK3	114979	0	C11orf91;CD59	RP11-646J21.6;CD59;TCP11L1;AC132216.1;RP11-348A11.4;C11orf41;HIPK3;RP4-541C22.5
chr11_33394210_peak	chr11	33394210	33394210	MACS_chipSampleRep0_VS_controlSampleRep0_YAPTAZ_peak_7209	NA	peak_YAP1_NCI-H2052_11913	HIPK3	115992	0	C11orf91;CD59	RP11-646J21.6;CD59;TCP11L1;AC132216.1;RP11-348A11.4;C11orf41;HIPK3;RP4-541C22.5
chr11_33467569_peak	chr11	33467569	33467569	MACS_chipSampleRep0_VS_controlSampleRep0_YAPTAZ_peak_7211	NA	peak_YAP1_NCI-H2052_14899	KIAA1549L	-96049	0	C11orf91	CD59;FBXO3;TCP11L1;HIPK3;C11orf41;RP4-541C22.5
chr11_33471573_peak	chr11	33471573	33471573	MACS_chipSampleRep0_VS_controlSampleRep0_YAPTAZ_peak_7212	NA	NA	KIAA1549L	-92045	0	C11orf91	RP11-348A11.4;HIPK3;RP4-541C22.5;TCP11L1;CAT;C11orf41;AL122015.1
chr11_33579029_peak	chr11	33579029	33579029	NA	NA	peak_YAP1_NCI-H2052_8167	KIAA1549L	15411	0	C11orf91	RP11-348A11.4;CD59;HIPK3;RP4-541C22.5
chr11_3361457_peak	chr11	3361457	3361457	NA	NA	peak_YAP1_NCI-H2052_10790	ZNF195	38991	0	NA	ZNF195;SNORA54;NAP1L4;U1.41;C11orf36;ART5;PHLDA2
chr11_33654902_peak	chr11	33654902	33654902	NA	NA	peak_YAP1_NCI-H2052_16151	KIAA1549L	91284	0	C11orf91	AC132216.1;RP11-348A11.4;HIPK3;CCDC73;C11orf41;RP4-541C22.5;RP4-541C22.4
chr11_33656205_peak	chr11	33656205	33656205	NA	NA	peak_YAP1_NCI-H2052_12633	KIAA1549L	92587	0	C11orf91	AC132216.1;RP11-348A11.4;HIPK3;CCDC73;C11orf41;RP4-541C22.5;RP4-541C22.4
chr11_33712106_peak	chr11	33712106	33712106	MACS_chipSampleRep0_VS_controlSampleRep0_YAPTAZ_peak_7217	NA	peak_YAP1_NCI-H2052_791	C11orf91	10241	0	CSTF3;HIPK3;C11orf91;CD59	AC132216.1;HIPK3;RP11-348A11.4;CD59;C11orf41
chr11_33713925_peak	chr11	33713925	33713925	MACS_chipSampleRep0_VS_controlSampleRep0_YAPTAZ_peak_7219	NA	peak_YAP1_NCI-H2052_6011	C11orf91	8422	0	CSTF3;HIPK3;C11orf91;CD59	LMO2;ABTB2;C11orf41;CD59;AL122015.1;RP11-646J21.6
chr11_33744963_peak	chr11	33744963	33744963	MACS_chipSampleRep0_VS_controlSampleRep0_YAPTAZ_peak_7224	NA	NA	CD59	13028	0	C11orf91	NA
chr11_34214472_peak	chr11	34214472	34214472	NA	NA	peak_YAP1_NCI-H2052_16152	ABTB2	165083	0	NA	LMO2;AL138810.1;ABTB2;NAT10;CD59;CAT
chr11_34226650_peak	chr11	34226650	34226650	MACS_chipSampleRep0_VS_controlSampleRep0_YAPTAZ_peak_7237	NA	NA	ABTB2	152905	0	CAT	CAT;CAPRIN1;ABTB2;NAT10
chr11_34265364_peak	chr11	34265364	34265364	MACS_chipSampleRep0_VS_controlSampleRep0_YAPTAZ_peak_7240	NA	peak_YAP1_NCI-H2052_11595	ABTB2	114191	0	ABTB2	ABTB2;CAT
chr11_34285192_peak	chr11	34285192	34285192	NA	NA	peak_YAP1_NCI-H2052_12634	ABTB2	94363	0	NA	CAT;ABTB2
chr11_34324057_peak	chr11	34324057	34324057	MACS_chipSampleRep0_VS_controlSampleRep0_YAPTAZ_peak_7242	NA	NA	ABTB2	55498	0	NA	ABTB2;CAT
chr11_34324254_peak	chr11	34324254	34324254	NA	NA	peak_YAP1_NCI-H2052_3322	ABTB2	55301	0	NA	ABTB2;CAT
chr11_34364911_peak	chr11	34364911	34364911	MACS_chipSampleRep0_VS_controlSampleRep0_YAPTAZ_peak_7244	NA	peak_YAP1_NCI-H2052_15817	ABTB2	14644	0	NAT10	CAT;NAT10;CAPRIN1
chr11_34366740_peak	chr11	34366740	34366740	NA	NA	peak_YAP1_NCI-H2052_10791	ABTB2	12815	0	NAT10	CAT;NAT10;CAPRIN1
chr11_34366862_peak	chr11	34366862	34366862	MACS_chipSampleRep0_VS_controlSampleRep0_YAPTAZ_peak_7245	NA	NA	ABTB2	12693	0	NAT10	CAT;NAT10;CAPRIN1
chr11_34366973_peak	chr11	34366973	34366973	NA	NA	peak_YAP1_NCI-H2052_11406	ABTB2	12582	0	NAT10	CAT;NAT10;CAPRIN1
chr11_34393195_peak	chr11	34393195	34393195	NA	NA	peak_YAP1_NCI-H2052_11540	ABTB2	-13640	0	CAT;APIP;PDHX	CAPRIN1;CAT
chr11_34400823_peak	chr11	34400823	34400823	MACS_chipSampleRep0_VS_controlSampleRep0_YAPTAZ_peak_7249	NA	peak_YAP1_NCI-H2052_12058	ABTB2	-21268	0	NAT10;CAT	NAT10;CAPRIN1;AC132216.1;PDHX;LMO2;ABTB2;CAT
chr11_34402416_peak	chr11	34402416	34402416	NA	NA	peak_YAP1_NCI-H2052_7337	ABTB2	-22861	0	NAT10;CAT	NAT10;CAPRIN1;AC132216.1;PDHX;LMO2;ABTB2;CAT
chr11_34523230_peak	chr11	34523230	34523230	NA	NA	peak_YAP1_NCI-H2052_4050	ELF5	12122	0	NA	CAPRIN1;APIP;ABTB2;CAT;AC132216.1;RP4-683L5.1
chr11_34586150_peak	chr11	34586150	34586150	MACS_chipSampleRep0_VS_controlSampleRep0_YAPTAZ_peak_7253	NA	peak_YAP1_NCI-H2052_7511	ELF5	-50798	0	APIP;PDHX	APIP;EHF;PDHX;CAPRIN1
chr11_34621275_peak	chr11	34621275	34621275	MACS_chipSampleRep0_VS_controlSampleRep0_YAPTAZ_peak_7254	NA	peak_YAP1_NCI-H2052_166	EHF	-21365	0	NA	RP4-683L5.1;APIP;AL138810.1;PDHX;EHF
chr11_34666327_peak	chr11	34666327	34666327	MACS_chipSampleRep0_VS_controlSampleRep0_YAPTAZ_peak_7256	NA	NA	EHF	23687	0	NA	PDHX;EHF
chr11_34675719_peak	chr11	34675719	34675719	NA	NA	peak_YAP1_NCI-H2052_8769	EHF	33079	0	APIP;PDHX	EHF;ABTB2;AL138810.1;CAT
chr11_34676578_peak	chr11	34676578	34676578	NA	NA	peak_YAP1_NCI-H2052_11665	EHF	33938	0	APIP;PDHX	EHF;ABTB2;AL138810.1;CAT
chr11_34677115_peak	chr11	34677115	34677115	MACS_chipSampleRep0_VS_controlSampleRep0_YAPTAZ_peak_7258	NA	peak_YAP1_NCI-H2052_3057	EHF	34475	0	APIP;PDHX	ABTB2;CAT;EHF;PDHX
chr11_34702883_peak	chr11	34702883	34702883	MACS_chipSampleRep0_VS_controlSampleRep0_YAPTAZ_peak_7259	NA	NA	EHF	60243	0	NA	ABTB2;CAT;EHF
chr11_34707065_peak	chr11	34707065	34707065	NA	NA	peak_YAP1_NCI-H2052_2171	EHF	64425	0	NA	EHF;APIP
chr11_34994644_peak	chr11	34994644	34994644	NA	NA	peak_YAP1_NCI-H2052_7338	PDHX	57268	0	CD44	PDHX;APIP;RP4-683L5.1;CAT;AL138810.1
chr11_34998746_peak	chr11	34998746	34998746	MACS_chipSampleRep0_VS_controlSampleRep0_YAPTAZ_peak_7264	NA	peak_YAP1_NCI-H2052_1780	PDHX	61370	0	CD44	PDHX;AL138810.1
chr11_34999293_peak	chr11	34999293	34999293	NA	NA	peak_YAP1_NCI-H2052_10733	PDHX	61917	0	CD44	PDHX;AL138810.1
chr11_35031061_peak	chr11	35031061	35031061	NA	NA	peak_YAP1_NCI-H2052_7907	PDHX	93685	0	APIP;PDHX;CD44	RP4-683L5.1;TRIM44;ABTB2;RP1-68D18.3;PDHX;APIP;AL138810.1;RP4-607I7.1
chr11_35036073_peak	chr11	35036073	35036073	NA	NA	peak_YAP1_NCI-H2052_12125	PDHX	98697	0	CD44	RP1-68D18.3;PDHX;RP4-607I7.1;RP4-683L5.1;CAT;APIP;AL138810.1
chr11_35057579_peak	chr11	35057579	35057579	NA	NA	peak_YAP1_NCI-H2052_2739	CD44	-102838	0	APIP;PDHX	TRIM44;RP4-683L5.1;PDHX;AL138810.1;APIP;RP4-607I7.1
chr11_35099397_peak	chr11	35099397	35099397	NA	NA	peak_YAP1_NCI-H2052_14900	CD44	-61020	0	NA	PDHX;APIP;AL138810.1;RP4-607I7.1
chr11_35103975_peak	chr11	35103975	35103975	MACS_chipSampleRep0_VS_controlSampleRep0_YAPTAZ_peak_7269	NA	peak_YAP1_NCI-H2052_6616	CD44	-56442	0	APIP;PDHX;CD44	AL138810.1;RP4-683L5.1;RP4-607I7.1;APIP;PDHX
chr11_35105421_peak	chr11	35105421	35105421	MACS_chipSampleRep0_VS_controlSampleRep0_YAPTAZ_peak_7270	peak_YAP1_SF268_1775	peak_YAP1_NCI-H2052_5607	CD44	-54996	0	APIP;PDHX;CD44	AL138810.1;RP4-683L5.1;RP4-607I7.1;APIP;PDHX
chr11_35132809_peak	chr11	35132809	35132809	NA	NA	peak_YAP1_NCI-H2052_3508	CD44	-27608	0	NA	RP4-607I7.1
chr11_35133373_peak	chr11	35133373	35133373	NA	NA	peak_YAP1_NCI-H2052_1848	CD44	-27044	0	CD44	PDHX;RP4-607I7.1
chr11_35164363_peak	chr11	35164363	35164363	MACS_chipSampleRep0_VS_controlSampleRep0_YAPTAZ_peak_7279	NA	peak_YAP1_NCI-H2052_3919	CD44	3946	0	APIP;PDHX;CD44	RP4-683L5.1;CAT;AL138810.1;APIP;PDHX
chr11_35184967_peak	chr11	35184967	35184967	NA	NA	peak_YAP1_NCI-H2052_15818	CD44	24550	0	APIP;PDHX	AL138810.1;APIP;RP4-607I7.1
chr11_35187420_peak	chr11	35187420	35187420	NA	NA	peak_YAP1_NCI-H2052_2869	CD44	27003	0	APIP;PDHX	RP4-683L5.1;RP4-607I7.1;APIP;AL138810.1
chr11_35188340_peak	chr11	35188340	35188340	MACS_chipSampleRep0_VS_controlSampleRep0_YAPTAZ_peak_7284	peak_YAP1_SF268_124	peak_YAP1_NCI-H2052_349	CD44	27923	0	APIP;PDHX	RP4-683L5.1;RP4-607I7.1;APIP;AL138810.1
chr11_35236436_peak	chr11	35236436	35236436	MACS_chipSampleRep0_VS_controlSampleRep0_YAPTAZ_peak_7285	NA	peak_YAP1_NCI-H2052_2620	CD44	76019	0	APIP;PDHX	NA
chr11_35311519_peak	chr11	35311519	35311519	NA	NA	peak_YAP1_NCI-H2052_9417	SLC1A2	130091	0	NA	PDHX;APIP;AL138810.1
chr11_35358961_peak	chr11	35358961	35358961	NA	NA	peak_YAP1_NCI-H2052_13576	SLC1A2	82649	0	NA	AL138810.1;TRIM44;RP4-683L5.1;APIP
chr11_35505165_peak	chr11	35505165	35505165	NA	NA	peak_YAP1_NCI-H2052_12487	PAMR1	46683	0	PAMR1;FJX1;COMMD9	TRIM44;LDLRAD3;RP4-683L5.1;PAMR1
chr11_35506176_peak	chr11	35506176	35506176	NA	NA	peak_YAP1_NCI-H2052_6755	PAMR1	45672	0	PAMR1;FJX1;COMMD9	TRIM44;LDLRAD3;RP4-683L5.1;PAMR1
chr11_35513181_peak	chr11	35513181	35513181	MACS_chipSampleRep0_VS_controlSampleRep0_YAPTAZ_peak_7295	peak_YAP1_SF268_905	peak_YAP1_NCI-H2052_2632	PAMR1	38667	0	PAMR1;FJX1;COMMD9	TRIM44;LDLRAD3;RP4-683L5.1;PAMR1
chr11_35536956_peak	chr11	35536956	35536956	NA	NA	peak_YAP1_NCI-H2052_14149	PAMR1	14892	0	PAMR1;TRIM44;LDLRAD3	LDLRAD3;RP4-683L5.1
chr11_35571574_peak	chr11	35571574	35571574	NA	NA	peak_YAP1_NCI-H2052_5158	PAMR1	-19726	0	PAMR1;LDLRAD3	FJX1;TRIM44;EHF;AL138810.1;LDLRAD3;RP11-219O3.2
chr11_355971_peak	chr11	355971	355971	MACS_chipSampleRep0_VS_controlSampleRep0_YAPTAZ_peak_6616	NA	NA	B4GALNT4	-13825	0	BET1L;RIC8A;SIRT3;PSMD13;ATHL1;SIGIRR	NA
chr11_35601352_peak	chr11	35601352	35601352	NA	NA	peak_YAP1_NCI-H2052_9678	FJX1	-38383	0	PAMR1	TRIM44;RP4-683L5.1;PAMR1;FJX1
chr11_35614921_peak	chr11	35614921	35614921	MACS_chipSampleRep0_VS_controlSampleRep0_YAPTAZ_peak_7300	NA	peak_YAP1_NCI-H2052_3091	FJX1	-24814	0	APIP;PDHX;PAMR1;LDLRAD3	TRIM44;LDLRAD3;RP11-219O3.2;PAMR1;COMMD9;FJX1
chr11_35643840_peak	chr11	35643840	35643840	MACS_chipSampleRep0_VS_controlSampleRep0_YAPTAZ_peak_7304	peak_YAP1_SF268_1680	peak_YAP1_NCI-H2052_8221	FJX1	4105	0	PAMR1;LDLRAD3;COMMD9	NA
chr11_35645415_peak	chr11	35645415	35645415	NA	NA	peak_YAP1_NCI-H2052_12412	FJX1	5680	0	TRIM44;LDLRAD3;COMMD9	COMMD9;TRAF6;LDLRAD3;TRIM44;C11orf55
chr11_35651698_peak	chr11	35651698	35651698	MACS_chipSampleRep0_VS_controlSampleRep0_YAPTAZ_peak_7305	peak_YAP1_SF268_723	peak_YAP1_NCI-H2052_367	FJX1	11963	0	FJX1;LDLRAD3	LDLRAD3;RP11-219O3.2;TRIM44
chr11_35818359_peak	chr11	35818359	35818359	NA	NA	peak_YAP1_NCI-H2052_6410	TRIM44	134006	0	NA	LDLRAD3;PAMR1;C11orf74;TRIM44;FJX1
chr11_35818445_peak	chr11	35818445	35818445	MACS_chipSampleRep0_VS_controlSampleRep0_YAPTAZ_peak_7309	NA	NA	TRIM44	134092	0	NA	LDLRAD3;PAMR1;C11orf74;TRIM44;FJX1
chr11_35949497_peak	chr11	35949497	35949497	NA	NA	peak_YAP1_NCI-H2052_15930	LDLRAD3	-16034	0	NA	TRIM44;FJX1;COMMD9
chr11_36031265_peak	chr11	36031265	36031265	NA	NA	peak_YAP1_NCI-H2052_8262	LDLRAD3	65734	0	FJX1;LDLRAD3	TRIM44;LDLRAD3
chr11_36056657_peak	chr11	36056657	36056657	MACS_chipSampleRep0_VS_controlSampleRep0_YAPTAZ_peak_7315	NA	peak_YAP1_NCI-H2052_2980	LDLRAD3	91126	0	LDLRAD3	TRIM44;PAMR1;RP11-219O3.2;LDLRAD3;FJX1;COMMD9
chr11_36171434_peak	chr11	36171434	36171434	MACS_chipSampleRep0_VS_controlSampleRep0_YAPTAZ_peak_7316	peak_YAP1_SF268_136	peak_YAP1_NCI-H2052_192	LDLRAD3	205903	0	PAMR1;FJX1;LDLRAD3	PRR5L;TRIM44;RP11-219O3.2;C11orf74;COMMD9;LDLRAD3
chr11_36178202_peak	chr11	36178202	36178202	NA	NA	peak_YAP1_NCI-H2052_4397	LDLRAD3	212671	0	NA	FJX1;PAMR1
chr11_36187719_peak	chr11	36187719	36187719	NA	NA	peak_YAP1_NCI-H2052_10130	LDLRAD3	222188	0	LDLRAD3	APIP;LDLRAD3;RP11-219O3.2;C11orf74;C11orf55;FJX1;COMMD9
chr11_36271019_peak	chr11	36271019	36271019	NA	NA	peak_YAP1_NCI-H2052_11914	COMMD9	39980	0	FJX1	LDLRAD3;COMMD9;TRIM44;C11orf74;PAMR1;FJX1;RP11-219O3.2
chr11_36276456_peak	chr11	36276456	36276456	MACS_chipSampleRep0_VS_controlSampleRep0_YAPTAZ_peak_7317	NA	NA	COMMD9	34543	0	FJX1	LDLRAD3;RP11-219O3.2;COMMD9;TRIM44
chr11_36332259_peak	chr11	36332259	36332259	MACS_chipSampleRep0_VS_controlSampleRep0_YAPTAZ_peak_7318	NA	NA	PRR5L	14421	0	PRR5L	C11orf55;RP11-219O3.2;COMMD9;TRAF6
chr11_36376391_peak	chr11	36376391	36376391	NA	peak_YAP1_SF268_558	peak_YAP1_NCI-H2052_778	PRR5L	58553	0	PRR5L	PRR5L;TRIM44;C11orf74;LDLRAD3;RP11-219O3.2;TRAF6
chr11_36383770_peak	chr11	36383770	36383770	NA	NA	peak_YAP1_NCI-H2052_5979	PRR5L	65932	0	PRR5L	C11orf74;RP11-219O3.2;TRAF6;COMMD9;PRR5L;C11orf55
chr11_36384687_peak	chr11	36384687	36384687	MACS_chipSampleRep0_VS_controlSampleRep0_YAPTAZ_peak_7323	NA	peak_YAP1_NCI-H2052_12635	PRR5L	66849	0	PRR5L	C11orf74;RP11-219O3.2;TRAF6;COMMD9;PRR5L;C11orf55
chr11_36385084_peak	chr11	36385084	36385084	NA	NA	peak_YAP1_NCI-H2052_9835	PRR5L	67246	0	PRR5L	C11orf74;RP11-219O3.2;TRAF6;COMMD9;PRR5L;C11orf55
chr11_36394080_peak	chr11	36394080	36394080	NA	NA	peak_YAP1_NCI-H2052_16257	PRR5L	76242	0	NA	COMMD9;C11orf74;TRAF6;RP11-219O3.2;PRR5L
chr11_36477398_peak	chr11	36477398	36477398	NA	peak_YAP1_SF268_1360	NA	PRR5L	159560	0	PRR5L	C11orf74;RP11-219O3.2;COMMD9;PRR5L;C11orf55;TRAF6
chr11_36477504_peak	chr11	36477504	36477504	NA	NA	peak_YAP1_NCI-H2052_12059	PRR5L	159666	0	PRR5L	C11orf74;RP11-219O3.2;COMMD9;PRR5L;C11orf55;TRAF6
chr11_36485595_peak	chr11	36485595	36485595	NA	peak_YAP1_SF268_389	NA	PRR5L	167757	0	COMMD9	PRR5L;C11orf74;TRAF6;RP11-219O3.2;COMMD9
chr11_3648730_peak	chr11	3648730	3648730	NA	NA	peak_YAP1_NCI-H2052_7512	ART5	14816	0	NA	U6.1020;RRM1;NAP1L4;CHRNA10;snoU13.194;ART1;C11orf36
chr11_36599579_peak	chr11	36599579	36599579	NA	NA	peak_YAP1_NCI-H2052_7629	C11orf74	-16472	0	NA	RP11-219O3.2;TRAF6;RAG2
[truncated: 19,444 more rows]
