# Supplementary material for: YAP/TAZ link cell mechanics to Notch signalling to control epidermal stem cell fate
Source: Nat Commun. 2017 May 17;8:15206. doi: 10.1038/ncomms15206 (PMC5442321; doi:10.1038/ncomms15206)
Supplement: Supplementary Data 2 — Sequence of the siRNAs. [file ncomms15206-s3.xlsx]

## Sheet: Supplementary Data 2
Supplementary data: siRNA Sequences
	Name	Sequence (5' to 3')
	siCo.	AllStars Negative Control siRNA 1027280 (Qiagen)
	siYAP/TAZ #1	GACAUCUUCUGGUCAGAGA[dT][dT] (YAP)
		ACGUUGACUUAGGAACUU[dT][dT] (TAZ)
	siYAP/TAZ #2	GGUGAUACUAUCAACCAAA[dT][dT] (YAP)
		AGGUACUUCCUCAAUCACA[dT][dT] (TAZ)
	siNotch1	GUGUCUGAGGCCAGCAAGA[dT][dT]
	siNotch2	GGAUAAGAUUGGAGGCUUC[dT][dT]
	siNotch3	GUCAGAAUUGUGAAGUGAA[dT][dT]
	siDLL1	CGCAGAUCAAGAACACCAA[dT][dT]
	siDLL3	GGAUGCACUCAACAACCUA[dT][dT]
	siNEDD4L	CGCCUUGACUUACCUCCAU[dT][dT]
