# Supplementary material for: YAP/TAZ link cell mechanics to Notch signalling to control epidermal stem cell fate
Source: Nat Commun. 2017 May 17;8:15206. doi: 10.1038/ncomms15206 (PMC5442321; doi:10.1038/ncomms15206)
Supplement: Supplementary Data 3 — Sequence of primers for qRT-PCR. [file ncomms15206-s4.xlsx]

## Sheet: Supplementary Data 3
Supplementary data: RT-qPCR Primers
	Human
	Target gene	Forward primer	Reverse primer
	RPLP0	CGGATTACACCTTCCCACTTG	CCGACTCTTCCTTGGCTTCA
	KRT5	TGCTGAGAATGAGTTTGTGATGC	AGGTTGCGGTTGTTGTCCAT
	KRT14	AGATGATTGGCAGCGTGGAG	AACTGGGAGGAGGAGAGGTG
	ITGB1	GGTCCAACCTGATCCTGTGT	AGCAGTAATGCAAGGCCAAT
	p63	CGTGTCCTTCCAGCAGTCG	GGCAATCTGTCCCTCGTTGA
	LRIG1	TCGCTCTACCCCAGTAACCA	TCCGGGTGATACAACCTTGC
	KRT1	TGGCAGACATGGGGATAGTG	CATCCTTGAGGGCATTCTCG
	KRT10	TCGGGCTCTGGAAGAATCAA	CTGAAGCAGGATGTTGGCATT
	IVL	GAACAGCAGGAAAAGCACCT	CTGGTTGAATGTCTTGGACCT
	TGM1	TGGGTTACAGAGGCCCAAGA	CCAAGCTGGCAATGAGCTG
	FLG	CAGTGAGGCATACCCAGAGG	ACTGGCTGTATCGCGGTGAG
	LOR	GAGGCGAAGGAGTTGGAGGT	ACTAGATGCAGCCGGAGAGC
	HES1	GGCGGACATTCTGGAAATGA	GATCTGGGTCATGCAGTTGG
	HES5	GCCCATCTTCTGCCAAGTGT	GAGCCCCGGCACTACAAATA
	NRARP	TTTCTATGCAGCCCCACACC	CAAGTGCTCCCCATTTCTGC
	Notch3	GGCCCTGCTCAAAAATGGAG	CTGTCCAGGTGGTCGGTGAT
	DLL1	AAACCAGGGGAATGCAAGTG	TGCAGGGCTTATGGTGTGTG
	DLL3	CCGGATGCACTCAACAACCT	CCGAGCGTAGATGGAAGGAG
	JAG2	GCCTGCTGGTGTTGCTTTG	CAACCGTCTCCACCTTGACC
	NEDD4L	CCTCGGTGATGTGGATGTGA	TTTCGGCGTCCATGAGTAGC
	CTGF	AGGAGTGGGTGTGTGACGA	CCAGGCAGTTGGCTCTAATC
	AXL	CACCAGCAAGAGCGATGTGT	CGGTCCTGGGGATTTAGCTC
	Mouse
	Target gene	Forward primer	Reverse primer
	Gapdh	ATCCTGCACCACCAACTGCT	GGGCCATCCACAGTCTTCTG
	Krt1	TGGACATGGAGATTGCCACA	TACTGCTTCCGCTCATGCTG
	Ivl	AACCGGACACAGCAGGAGAA	GGCTTCACTGCACTTCATGG
	Lor	CTGGCCGTGCAAGTAAGGTC	AGGGGCGCTTAAAATGTGA
	Hes1	TCATGGAGAAGAGGCGAAGG	CGGAGGTGCTTCACAGTCATT
	Notch3	CAAGGAAGAGACGCCGCTGT	GCACAATGTCCTGGTGCAGC
	Nrarp	ACCTTCCCGCCAACTACCTC	CACGGATGCGCTACTTTGGT
	Ctgf	CTGCCTACCGACTGGAAGAC	CATTGGTAACTCGGGTGGAG
	Dll1	TGAAGCCACGGTCAGGGATAC	TGCAGACAGAACATACACCGACT
	Acta2	TGCTGTCCCTCTATGCCTCT	GAAGGAATAGCCACGCTCAG
