# Supplementary material for: YAP/TAZ link cell mechanics to Notch signalling to control epidermal stem cell fate
Source: Nat Commun. 2017 May 17;8:15206. doi: 10.1038/ncomms15206 (PMC5442321; doi:10.1038/ncomms15206)
Supplement: Supplementary Data 4 — List of antibodies and their working conditions. [file ncomms15206-s5.xlsx]

## Sheet: Supplementary Data 4
Supplementary data: Antibodies
	Antibody	Company	Catalog Number	Description	Western Blot	Immunofluorescence	IHC-IF	IHC-P	ChIP-qPCR	FACS
	anti-GAPDH	Millipore	MAB374	Mouse monoclonal	1:50000
	anti-Involucrin	Santa Cruz Biotechnology	sc-28557	Rabbit polyclonal	1:1000	1:300
	anti-TGM1	Santa Cruz Biotechnology	sc-25786	Rabbit polyclonal			1:100
	anti-Filaggrin	Santa Cruz Biotechnology	sc-30230	Rabbit polyclonal	1:400
	anti-YAP 63.7	Santa Cruz Biotechnology	sc-101199	Mouse monoclonal	1:1000	1:200
	anti-YAP	Proteintech	13584-1-AP	Rabbit polyclonal				1:200
	anti-HA tag	Santa Cruz Biotechnology	sc-7932	Mouse monoclonal	1:1000	1:300
	anti-Myc tag	Santa Cruz Biotechnology	sc-40	Mouse monoclonal	1:1000	1:300
	anti-Mouse IgG HRP	GE Healthcare Life Science	RPN4201	Sheep	1:5000
	anti-Rabbit IgG HRP	Sigma Aldrich	A0545	Goat	1:1000
	anti-Ki67	Santa Cruz Biotechnology	sc-15402	Rabbit polyclonal		1:200
	anti-KRT14	Abcam	ab7800	Mouse monoclonal		1:1000	1:300
	anti-p63	Santa Cruz Biotechnology	sc-8343	Rabbit polyclonal		1:100
	anti-KRT10	Biolegend	905401	Rabbit polyclonal			1:1000
	anti-cleaved Notch1	CST	4147	Rabbit monoclonal				1:50
	anti-Hes1	CST	11988	Rabbit monoclonal				1:300
	normal rabbit IgG	Sigma Aldrich	I5006						3-5μg
	anti-YAP1	Abcam	ab52771	Rabbit monoclonal					3-5μg
	FITC-conjugated anti-β1 Integrin	Thermo Fisher Scientific	CD2900-MEM-101A	Mouse monoclonal						5μL/1x106 cells
	Alexa-Fluor 488 anti-rabbit	Thermo Fisher Scientific	A-11008			1:300
	Alexa-Fluor 568 anti-mouse	Thermo Fisher Scientific	A-11004			1:300
	Alexa-Fluor IgG2a 488 anti-mouse	Thermo Fisher Scientific	A-21131			1:300
	Alexa-Fluor IgG1 647 anti-mouse	Thermo Fisher Scientific	A-21240			1:300
	Phalloidin Alexa-Fluor 488	Thermo Fisher Scientific	A12379			1:300
	Prolong Diamond Antifade Mountant with DAPI	Thermo Fisher Scientific	P36971
