# Supplementary material for: YAP/TAZ link cell mechanics to Notch signalling to control epidermal stem cell fate
Source: Nat Commun. 2017 May 17;8:15206. doi: 10.1038/ncomms15206 (PMC5442321; doi:10.1038/ncomms15206)
Supplement: Supplementary Data 5 — Sequence of primers for Chip-PCR. [file ncomms15206-s6.xlsx]

## Sheet: Supplementary Data 5
Supplementary data: Chip-qPCR Primers
	Target gene	Corresponding YAP/TAZ peak	Forward primer	Reverse primer
	hBG	negative control locus	GCTTCTGACACAACTGTGTTCACTAGC	CACCAACTTCATCCACGTTCACC
	CTGF	positive control locus	TGTGCCAGCTTTTTCAGACG	TGAGCTGAATGGAGTCCTACACA
	DLL1 enh1	chr6:170,494,313-170,494,810	TGGCACCAGTTGATATGTTGG	TGCATTTCCTGACATTTTCCTG
	DLL1 enh2	chr6:170,714,290-170,714,787	CCTTATCTGCGGGGGAGACA	TGGTTGCTGTTAATCTCTCACTGTTC
	DLL3 enh1	chr19:39,569,182-39,569,525	TCAATGCTGGAGCTGGGTTT	CACAGGAATTGGGCTGAATC
	DLL3 enh2	chr19:39,564,288-39,564,631	TCCATGCAATCATACACGGTTC	AGATGCCACCCTGCTTCAAA
	JAG2 enh1	chr14:105,558,033-105,558,344	GGGAATGTGGCTGTGGATTC	CCTGGAACTGGCAAGGATCA
	JAG2 enh2	chr14:105,491,049-105,491,673	CATTTCTGCGGTTGGCATTT	AAAAAGAGCCCCTGTATTGGTG
	N4L enh1	chr18:55,880,564-55,881,603	CCTTTGGCATCATTGGCAGT	TGCAGGAGCCACATCTGAAA
	N4L enh2	chr18:55,480,263-55,480,992	TGACATCTGTGGGGCACCT	TGCCTGTGTAGGTCTTCAGTGC
	N4L enh3	chr18:55,885,330-55,885,924	GGGAAATGAGCAAGAATGAAAGC	AAGGAGAGGAGGGACGAGCA
	N4L enh4	chr18:55,982,950-55,983,341	GCATTGTGCTTGGTAGCAGAC	CCTGGCACTGGAATGTGGAG
